# Supplementary material for: Comparative analysis of complete Ilex (Aquifoliaceae) chloroplast genomes: insights into evolutionary dynamics and phylogenetic relationships
Source: BMC Genomics. 2022 Mar 14;23:203. doi: 10.1186/s12864-022-08397-9 (PMC8922745; doi:10.1186/s12864-022-08397-9)
Supplement: Supplementary file 1 — Additional file 1. [file 12864_2022_8397_MOESM1_ESM.zip]

Archive with 4 entries (4 files):
- Additional file 1 Table S1.xls
- Additional file 1 Table S2.xls
- Additional file 1 Table S3.xlsx
- Additional file 1 Table S4.xlsx
