# Supplementary material for: Comparative analysis of complete Ilex (Aquifoliaceae) chloroplast genomes: insights into evolutionary dynamics and phylogenetic relationships
Source: BMC Genomics. 2022 Mar 14;23:203. doi: 10.1186/s12864-022-08397-9 (PMC8922745; doi:10.1186/s12864-022-08397-9)
Supplement: Supplementary file 1 — Additional file 1. [file 12864_2022_8397_MOESM1_ESM.zip › Additional file 1 Table S1.xls]

## Sheet: Sheet2
Table S1. The nucleotide diversity (pi) value calculated by the sliding window method with a window length of 800 bp and a 200 bp step size.
Window	Midpoint	Pi
1-1099	699	0.00754
499-1299	899	0.00267
700-1499	1099	0.00253
900-1699	1299	0.00212
1100-1910	1499	0.00242
1300-2110	1699	0.00211
1500-2319	1910	0.00401
1700-2519	2110	0.00476
1911-2719	2319	0.00514
2111-2919	2519	0.00557
2320-3119	2719	0.00338
2520-3319	2919	0.00431
2720-3519	3119	0.00566
2920-3719	3319	0.00546
3120-3928	3519	0.00603
3320-4148	3719	0.00618
3520-4370	3928	0.00448
3720-4570	4148	0.00401
3929-4782	4370	0.00552
4149-5121	4570	0.00507
4371-5324	4782	0.00678
4571-5529	5121	0.00793
4783-5730	5324	0.00552
5122-5947	5529	0.00661
5325-6155	5730	0.00603
5530-6356	5947	0.00623
5731-6557	6155	0.00725
5948-6841	6356	0.00571
6156-7062	6557	0.00534
6357-7286	6841	0.0076
6558-7511	7062	0.00929
6842-7720	7286	0.01113
7063-7931	7511	0.01132
7287-8141	7720	0.0096
7512-8344	7931	0.00822
7721-8544	8141	0.00631
7932-8755	8344	0.00548
8142-9133	8544	0.00699
8345-9346	8755	0.00797
8545-9556	9133	0.00781
8756-9787	9346	0.0086
9137-9995	9556	0.00683
9347-10195	9787	0.00604
9557-10395	9995	0.00534
9788-10604	10195	0.00481
9996-10810	10395	0.00415
10196-11019	10604	0.00388
10396-11248	10810	0.00924
10605-11481	11019	0.0096
10811-11681	11248	0.00888
11020-11881	11481	0.00818
11249-12081	11681	0.00344
11482-12281	11881	0.00305
11682-12481	12081	0.00281
11882-12681	12281	0.00225
12082-12881	12481	0.00213
12282-13088	12681	0.00145
12482-13288	12881	0.0025
12682-13488	13088	0.00318
12882-13689	13288	0.00386
13089-13901	13488	0.00479
13289-14112	13689	0.00438
13489-14312	13901	0.00394
13690-14514	14112	0.00313
13902-14714	14312	0.00244
14113-14920	14514	0.00174
14313-15131	14714	0.00227
14515-15342	14920	0.00477
14715-15543	15131	0.00491
14921-15743	15342	0.00632
15132-15948	15543	0.00841
15343-16157	15743	0.00705
15544-16357	15948	0.00645
15744-16557	16157	0.00509
15949-16757	16357	0.00212
16158-16957	16557	0.00191
16358-17157	16757	0.00241
16558-17357	16957	0.00342
16758-17557	17157	0.0036
16958-17769	17357	0.00266
17158-17982	17557	0.00292
17358-18182	17769	0.00227
17558-18382	17982	0.00221
17770-18582	18182	0.00237
17983-18782	18382	0.00146
18183-18982	18582	0.0017
18383-19182	18782	0.002
18583-19382	18982	0.00248
18783-19582	19182	0.00413
18983-19782	19382	0.00354
19183-19982	19582	0.00425
19383-20182	19782	0.00397
19583-20382	19982	0.00283
19783-20591	20182	0.00354
19983-20791	20382	0.00281
20183-20991	20591	0.00245
20383-21191	20791	0.00196
20592-21391	20991	0.00182
20792-21591	21191	0.00225
20992-21791	21391	0.00318
21192-21991	21591	0.00312
21392-22191	21791	0.0026
21592-22406	21991	0.00225
21792-22606	22191	0.00108
21992-22806	22406	0.00153
22192-23006	22606	0.00134
22407-23206	22806	0.00152
22607-23406	23006	0.00146
22807-23606	23206	0.00165
23007-23806	23406	0.00171
23207-24009	23606	0.00159
23407-24294	23806	0.00249
23607-24503	24009	0.00235
23807-24703	24294	0.00298
24010-24903	24503	0.00262
24295-25103	24703	0.0016
24504-25309	24903	0.00117
24704-25509	25103	0.00053
24904-25709	25309	0.00092
25104-25909	25509	0.00138
25310-26109	25709	0.00285
25510-26309	25909	0.00418
25710-26509	26109	0.00427
25910-26709	26309	0.00393
26110-26909	26509	0.0024
26310-27109	26709	0.00113
26510-27309	26909	0.00054
26710-27509	27109	0.00154
26910-27709	27309	0.0013
27110-27909	27509	0.00118
27310-28109	27709	0.00112
27510-28309	27909	0.00042
27710-28527	28109	0.00166
27910-29116	28309	0.0038
28110-29319	28527	0.00545
28310-29519	29116	0.00627
28528-29722	29319	0.00509
29117-29922	29519	0.0042
29320-30122	29722	0.00395
29520-30326	29922	0.00364
29723-30542	30122	0.00622
29923-30751	30326	0.00536
30123-30959	30542	0.00689
30327-31195	30751	0.00843
30543-31475	30959	0.00741
30752-31676	31195	0.00999
30960-31890	31475	0.00901
31196-32094	31676	0.00661
31477-32294	31890	0.00676
31677-32500	32094	0.0054
31891-32716	32294	0.00446
32095-32916	32500	0.00723
32295-33116	32716	0.00632
32501-33369	32916	0.00828
32717-33587	33116	0.00863
32917-33792	33369	0.00736
33117-33992	33587	0.00829
33370-34199	33792	0.00696
33588-34405	33992	0.00725
33793-34622	34199	0.0094
33993-34831	34405	0.00915
34200-35031	34622	0.00791
34406-35271	34831	0.0083
34623-35471	35031	0.00465
34832-35671	35271	0.0031
35032-35871	35471	0.00311
35272-36071	35671	0.0013
35472-36271	35871	0.00173
35672-36471	36071	0.00173
35872-36671	36271	0.0008
36072-36871	36471	0.00074
36272-37071	36671	0.00116
36472-37271	36871	0.00231
36672-37471	37071	0.00243
36872-37671	37271	0.00289
37072-37874	37471	0.00221
37272-38075	37671	0.00112
37472-38299	37874	0.00351
37672-38507	38075	0.00481
37875-38709	38299	0.0048
38076-38922	38507	0.00722
38303-39122	38709	0.00549
38508-39339	38922	0.00469
38710-39539	39122	0.0057
38923-39739	39339	0.00397
39123-39951	39539	0.00369
39340-40151	39739	0.00328
39540-40351	39951	0.00244
39740-40551	40151	0.00193
39952-40751	40351	0.0018
40152-40951	40551	0.00147
40352-41151	40751	0.00151
40552-41351	40951	0.00208
40752-41551	41151	0.00338
40952-41751	41351	0.00394
41152-41951	41551	0.00418
41352-42151	41751	0.00338
41552-42351	41951	0.00183
41752-42551	42151	0.00173
41952-42751	42351	0.00111
42152-42951	42551	0.00161
42352-43151	42751	0.00149
42552-43351	42951	0.00106
42752-43551	43151	0.00106
42952-43751	43351	0.00161
43152-43951	43551	0.00282
43352-44151	43751	0.00314
43552-44351	43951	0.00377
43752-44555	44151	0.00332
43952-44765	44351	0.00234
44152-44975	44555	0.00248
44352-45182	44765	0.00474
44556-45382	44975	0.00428
44766-45582	45182	0.00492
44976-45782	45382	0.0042
45183-45987	45582	0.00188
45383-46187	45782	0.00181
45583-46387	45987	0.00147
45783-46600	46187	0.00153
45988-46800	46387	0.00242
46188-47017	46600	0.00273
46388-47230	46800	0.00238
46601-47457	47017	0.00422
46801-47675	47230	0.00341
47018-47875	47457	0.00335
47231-48171	47675	0.00385
47458-48371	47875	0.00246
47676-48571	48171	0.00197
47876-48872	48371	0.0024
48172-49077	48571	0.00212
48372-49640	48872	0.00235
48572-49847	49077	0.00317
48873-50055	49640	0.00329
49078-50262	49847	0.00357
49641-50485	50055	0.00433
49848-50690	50262	0.00382
50056-50899	50485	0.00418
50263-51099	50690	0.00384
50486-51554	50899	0.00389
50691-51755	51099	0.00455
50900-51955	51554	0.00383
51100-52155	51755	0.00366
51555-52355	51955	0.00205
51756-52555	52155	0.00152
51956-52755	52355	0.00116
52156-52955	52555	0.00116
52356-53156	52755	0.00141
52556-53356	52955	0.00101
52756-53561	53156	0.00164
52956-53809	53356	0.0037
53157-54012	53561	0.00649
53357-54213	53809	0.00791
53562-54423	54012	0.00907
53810-54651	54213	0.00854
54013-54858	54423	0.00579
54214-55058	54651	0.00455
54424-55258	54858	0.00288
54652-55474	55058	0.00196
54859-55682	55258	0.00371
55059-55882	55474	0.0036
55259-56082	55682	0.00354
55475-56282	55882	0.00276
55683-56482	56082	0.00225
55883-56682	56282	0.00213
56083-56882	56482	0.00232
56283-57082	56682	0.00286
56483-57282	56882	0.00159
56683-57482	57082	0.00135
56883-57682	57282	0.00208
57083-57882	57482	0.0033
57283-58091	57682	0.0046
57483-58303	57882	0.00512
57683-58503	58091	0.00748
57883-58703	58303	0.00652
58092-58903	58503	0.00633
58304-59103	58703	0.0077
58504-59303	58903	0.00768
58704-59503	59103	0.00906
58904-59703	59303	0.00867
59104-59907	59503	0.00845
59304-60148	59703	0.00639
59504-60376	59907	0.00445
59704-60576	60148	0.0042
59908-60776	60376	0.00299
60149-61002	60576	0.00169
60377-61202	60776	0.00168
60577-61402	61002	0.00089
60777-61602	61202	0.00066
61003-61802	61402	0.0009
61203-62002	61602	0.00066
61403-62298	61802	0.00104
61603-62531	62002	0.00233
61803-62765	62298	0.0037
62003-62966	62531	0.00377
62299-63183	62765	0.00392
62532-63390	62966	0.00374
62766-63590	63183	0.00242
62967-63790	63390	0.0034
63184-63990	63590	0.00377
63391-64206	63790	0.00368
63591-64784	63990	0.00464
63791-64984	64206	0.00372
63991-65184	64784	0.00316
64215-65384	64984	0.0029
64785-65584	65184	0.00183
64985-65805	65384	0.00253
65185-66005	65584	0.00223
65385-66205	65805	0.00148
65585-66405	66005	0.00212
65806-66605	66205	0.00141
66006-66811	66405	0.00234
66206-67027	66605	0.00247
66406-67229	66811	0.00267
66606-67690	67027	0.00377
66812-67890	67229	0.00425
67028-68090	67690	0.00446
67230-68290	67890	0.00563
67691-68490	68090	0.005
67891-68690	68290	0.00386
68091-68890	68490	0.00392
68291-69098	68690	0.00339
68491-69298	68890	0.00458
68691-69504	69098	0.00614
68891-69712	69298	0.00725
69099-69921	69504	0.00588
69299-70121	69712	0.00616
69505-70328	69921	0.00463
69713-70547	70121	0.00356
69922-70748	70328	0.00357
70122-70958	70547	0.00388
70329-71159	70748	0.00444
70548-71369	70958	0.00448
70749-71573	71159	0.0048
70959-71773	71369	0.00306
71160-71975	71573	0.00221
71370-72175	71773	0.00155
71574-72375	71975	0.00098
71774-72589	72175	0.00264
71976-72789	72375	0.00257
72176-72989	72589	0.00336
72376-73196	72789	0.00439
72590-73396	72989	0.00329
72790-73596	73196	0.00415
72990-73797	73396	0.0046
73197-74008	73596	0.00428
73397-74208	73797	0.00347
73597-74409	74008	0.00312
73798-74621	74208	0.00241
74009-74826	74409	0.00293
74209-75032	74621	0.00256
74410-75232	74826	0.00211
74622-75449	75032	0.00291
74827-75649	75232	0.0033
75033-75857	75449	0.00408
75233-76057	75649	0.0043
75450-76258	75857	0.00345
75650-76474	76057	0.00295
75858-76674	76258	0.00279
76058-76874	76474	0.00257
76259-77074	76674	0.00221
76475-77274	76874	0.0011
76675-77474	77074	0.0006
76875-77674	77274	0.00054
77075-77875	77474	0.0006
77275-78075	77674	0.00078
77475-78278	77875	0.00222
77675-78478	78075	0.00375
77876-78678	78278	0.00357
78076-78878	78478	0.00339
78279-79086	78678	0.00253
78479-79289	78878	0.00254
78679-79492	79086	0.00464
78879-79692	79289	0.00524
79087-79892	79492	0.00524
79290-80092	79692	0.00398
79493-80292	79892	0.0025
79693-80493	80092	0.00247
79893-80699	80292	0.00355
80093-80899	80493	0.00572
80293-81099	80699	0.00639
80494-81328	80899	0.00707
80700-81528	81099	0.00523
80900-81728	81328	0.00352
81100-81928	81528	0.00223
81329-82144	81728	0.00266
81529-82344	81928	0.00366
81729-82544	82144	0.00328
81929-82744	82344	0.00367
82145-82944	82544	0.00246
82345-83145	82744	0.00153
82545-83345	82944	0.00175
82745-83545	83145	0.00136
82945-83770	83345	0.00157
83146-83970	83545	0.00257
83346-84170	83770	0.00216
83546-84371	83970	0.00339
83771-84571	84170	0.00378
83971-84771	84371	0.00426
84171-84982	84571	0.00409
84372-85182	84771	0.00292
84572-85413	84982	0.00331
84772-85613	85182	0.00178
84983-85813	85413	0.00184
85183-86054	85613	0.00375
85414-86254	85813	0.00283
85614-86454	86054	0.00471
85814-86657	86254	0.0056
86055-86876	86454	0.00542
86255-87076	86657	0.00632
86455-87276	86876	0.00518
86658-87476	87076	0.00481
86877-87676	87276	0.00313
87077-87876	87476	0.00265
87277-88079	87676	0.00259
87477-88279	87876	0.00235
87677-88497	88079	0.0028
87877-88697	88279	0.0017
88080-88897	88497	0.00102
88280-89098	88697	0.00069
88498-89298	88897	0.00018
88698-89498	89098	0.00024
88898-89698	89298	0.00024
89099-89898	89498	0.00024
89299-90098	89698	0.00012
89499-90298	89898	0.00012
89699-90498	90098	0.0004
89899-90698	90298	0.00034
90099-90898	90498	0.00034
90299-91098	90698	0.00034
90499-91298	90898	0.00036
90699-91498	91098	0.00036
90899-91698	91298	0.0009
91099-91898	91498	0.0009
91299-92098	91698	0.00066
91499-92298	91898	0.00116
91699-92498	92098	0.00081
91899-92698	92298	0.00119
92099-92898	92498	0.00176
92299-93098	92698	0.00126
92499-93298	92898	0.00108
92699-93498	93098	0.00064
92899-93698	93298	0
93099-93898	93498	0
93299-94098	93698	0.00012
93499-94298	93898	0.00018
93699-94498	94098	0.00018
93899-94698	94298	0.00018
94099-94898	94498	6e-05
94299-95098	94698	0
94499-95298	94898	0
94699-95498	95098	0
94899-95698	95298	0
95099-95898	95498	0.00017
95299-96098	95698	0.00017
95499-96298	95898	0.00017
95699-96498	96098	0.00023
95899-96698	96298	0.00059
96099-96898	96498	0.00059
96299-97098	96698	0.00059
96499-97298	96898	0.00111
96699-97507	97098	0.00058
96899-97707	97298	0.00075
97099-97907	97507	0.00081
97299-98116	97707	0.00286
97508-98325	97907	0.00349
97708-98530	98116	0.00338
97908-98736	98325	0.00364
98117-98936	98530	0.00108
98326-99136	98736	0.00044
98531-99336	98936	0.00038
98737-99536	99136	0.00012
98937-99736	99336	0.00012
99137-99936	99536	0.00068
99337-100136	99736	0.00124
99537-100336	99936	0.00118
99737-100536	100136	0.00159
99937-100736	100336	0.00104
100137-100936	100536	0.00047
100337-101142	100736	0.00047
100537-101342	100936	0.00047
100737-101542	101142	0.00053
100937-101742	101342	0.00053
101143-101942	101542	0.00059
101343-102142	101742	0.00018
101543-102342	101942	0.00012
101743-102542	102142	0.00012
101943-102742	102342	6e-05
102143-102958	102542	0
102343-103172	102742	0.0004
102543-103372	102958	0.00052
102743-103581	103172	0.00052
102959-103787	103372	0.00059
103173-103987	103581	0.00018
103373-104188	103787	0.00024
103582-104388	103987	0.00078
103788-104594	104188	0.00078
103988-104794	104388	0.0009
104189-104994	104594	0.00071
104389-105194	104794	0.00018
104595-105394	104994	0.00012
104795-105594	105194	0
104995-105794	105394	0
105195-105994	105594	0
105395-106194	105794	0
105595-106394	105994	0
105795-106596	106194	0.00012
105995-106796	106394	0.00012
106195-106997	106596	0.00012
106395-107197	106796	0.00012
106597-107397	106997	0
106797-107597	107197	0.00045
106998-107806	107397	0.00045
107198-108006	107597	0.00045
107398-108206	107806	0.00107
107598-108406	108006	0.00068
107807-108606	108206	0.00068
108007-108806	108406	0.00068
108207-109006	108606	6e-05
108407-109206	108806	0
108607-109406	109006	0
108807-109606	109206	0
109007-109806	109406	6e-05
109207-110006	109606	6e-05
109407-110206	109806	6e-05
109607-110406	110006	6e-05
109807-110606	110206	0
110007-110806	110406	0
110207-111006	110606	0
110407-111206	110806	0
110607-111406	111006	0
110807-111606	111206	0
111007-111847	111406	0
111207-112047	111606	0
111407-112261	111847	0.00023
111607-112462	112047	0.0003
111848-112662	112261	0.00048
112048-112862	112462	0.00048
112262-113070	112662	0.00049
112463-113270	112862	0.00043
112663-113470	113070	0.00024
112863-113670	113270	0.00024
113071-113870	113470	0.00032
113271-114070	113670	0.00032
113471-114270	113870	0.00032
113671-114486	114070	0.00073
113871-114722	114270	0.00341
114071-114922	114486	0.00383
114271-115122	114722	0.00601
114487-115322	114922	0.00791
114723-115522	115122	0.00531
114923-115722	115322	0.00524
115123-115922	115522	0.00336
115323-116122	115722	0.00128
115523-116322	115922	0.00183
115723-116522	116122	0.00204
115923-116722	116322	0.00242
116123-116940	116522	0.00411
116323-117149	116722	0.0045
116523-117371	116940	0.00728
116723-117592	117149	0.00798
116941-117797	117371	0.00721
117150-118167	117592	0.00691
117372-118367	117797	0.00637
117593-118582	118167	0.00716
117798-118782	118367	0.00838
118168-118982	118582	0.00809
118368-119182	118782	0.00572
118583-119382	118982	0.00485
118783-119582	119182	0.00322
118983-119782	119382	0.00266
119183-119988	119582	0.00285
119383-120195	119782	0.00221
119583-120395	119988	0.00203
119783-120595	120195	0.00288
119989-120795	120395	0.00273
120196-120995	120595	0.00269
120396-121195	120795	0.00231
120596-121395	120995	0.00211
120796-121595	121195	0.00214
120996-121802	121395	0.00823
121196-122002	121595	0.00885
121396-122210	121802	0.00937
121596-122410	122002	0.0113
121803-122610	122210	0.0051
122003-122819	122410	0.00605
122211-123019	122610	0.00616
122411-123219	122819	0.00385
122611-123421	123019	0.00427
122820-123621	123219	0.00455
123020-123821	123421	0.00341
123220-124021	123621	0.00438
123422-124231	123821	0.00433
123622-124431	124021	0.00281
123822-124631	124231	0.0037
124022-124832	124431	0.00323
124232-125035	124631	0.00442
124432-125236	124832	0.00618
124632-125437	125035	0.00576
124833-125657	125236	0.00726
125036-125865	125437	0.00701
125237-126065	125657	0.0048
125438-126265	125865	0.004
125658-126465	126065	0.00263
125866-126665	126265	0.00097
126066-126865	126465	0.0012
126266-127065	126665	0.00132
126466-127265	126865	0.00071
126666-127465	127065	0.00111
126866-127671	127265	0.001
127066-127887	127465	0.00322
127266-128087	127671	0.00437
127466-128287	127887	0.00642
127672-128493	128087	0.00718
127888-128693	128287	0.00606
128088-128893	128493	0.00556
128288-129093	128693	0.00355
128494-129323	128893	0.00309
128694-129523	129093	0.00363
128894-129723	129323	0.00356
129094-129932	129523	0.00464
129324-130132	129723	0.00513
129524-130332	129932	0.00485
129724-130532	130132	0.00656
129933-130732	130332	0.00587
130133-130932	130532	0.00745
130333-131132	130732	0.00741
130533-131335	130932	0.00671
130733-131535	131132	0.00612
130933-131735	131335	0.0048
131133-131935	131535	0.00518
131336-132135	131735	0.0038
131536-132335	131935	0.00695
131736-132535	132135	0.01245
131936-132735	132335	0.01198
132136-132935	132535	0.01266
132336-133156	132735	0.00957
132536-133356	132935	0.00305
132736-133556	133156	0.00173
132936-133756	133356	0.00101
133157-133956	133556	0.00055
133357-134156	133756	0.00032
133557-134356	133956	0.00032
133757-134556	134156	0.0003
133957-134764	134356	0.0003
134157-134964	134556	0.00049
134357-135164	134764	0.00055
134557-135374	134964	0.00107
134765-135574	135164	0.00107
134965-135902	135374	0.00089
135165-136102	135574	0.00083
135375-136302	135902	0
135575-136502	136102	0
135903-136702	136302	0
136103-136902	136502	0
136303-137102	136702	0
136503-137302	136902	0
136703-137502	137102	0
136903-137702	137302	0
137103-137902	137502	6e-05
137303-138102	137702	6e-05
137503-138302	137902	6e-05
137703-138502	138102	6e-05
137903-138702	138302	0
138103-138902	138502	0
138303-139102	138702	0
138503-139302	138902	0.00012
138703-139502	139102	0.00074
138903-139702	139302	0.00074
139103-139911	139502	0.00074
139303-140111	139702	0.00107
139503-140311	139911	0.00045
139703-140511	140111	0.00045
139912-140712	140311	0.00045
140112-140912	140511	0
140312-141114	140712	0.00012
140512-141314	140912	0.00012
140713-141514	141114	0.00012
140913-141714	141314	0.00012
141115-141914	141514	0
141315-142114	141714	0
141515-142314	141914	0
141715-142514	142114	0
141915-142714	142314	0
142115-142914	142514	0.00012
142315-143120	142714	0.00018
142515-143321	142914	0.00071
142715-143521	143120	0.0009
142915-143721	143321	0.00078
143121-143927	143521	0.00078
143322-144136	143721	0.00024
143522-144336	143927	0.00018
143722-144551	144136	0.0003
143928-144767	144336	0.00024
144137-144967	144551	0.00024
144337-145167	144767	0.00012
144552-145367	144967	0
144768-145567	145167	6e-05
144968-145767	145367	0.00012
145168-145967	145567	0.00012
145368-146167	145767	0.00018
145568-146367	145967	0.00059
145768-146573	146167	0.00053
145968-146773	146367	0.00053
146168-146973	146573	0.00047
146368-147173	146773	0.00047
146574-147373	146973	0.00047
146774-147573	147173	0.00104
146974-147773	147373	0.00159
147174-147973	147573	0.00118
147374-148173	147773	0.00124
147574-148373	147973	0.00068
147774-148573	148173	0.00012
147974-148773	148373	0.00012
148174-148979	148573	0.00038
148374-149184	148773	0.00044
148574-149393	148979	0.00108
148774-149602	149184	0.00364
148980-149802	149393	0.00338
149185-150011	149602	0.00349
149394-150211	149802	0.00286
149603-150411	150011	0.00081
149803-150611	150211	0.00075
150012-150811	150411	0.00058
150212-151011	150611	0.00111
150412-151211	150811	0.00059
150612-151411	151011	0.00059
150812-151611	151211	0.00059
151012-151811	151411	0.00023
151212-152011	151611	0.00017
151412-152211	151811	0.00017
151612-152411	152011	0.00017
151812-152611	152211	0
152012-152811	152411	0
152212-153011	152611	0
152412-153211	152811	0
152612-153411	153011	6e-05
152812-153611	153211	0.00018
153012-153811	153411	0.00018
153212-154011	153611	0.00018
153412-154211	153811	0.00012
153612-154411	154011	0
153812-154611	154211	0
154012-154811	154411	0.00064
154212-155011	154611	0.00108
154412-155211	154811	0.00126
154612-155411	155011	0.00176
154812-155611	155211	0.00119
155012-155811	155411	0.00081
155212-156011	155611	0.00116
155412-156211	155811	0.00066
155612-156411	156011	0.0009
155812-156611	156211	0.0009
156012-156811	156411	0.00036
156212-157011	156611	0.00036
156412-157211	156811	0.00034
156612-157411	157011	0.00034
156812-157611	157211	0.00034
157012-157811	157411	0.0004
157212-158011	157611	0.00012
157412-158211	157811	0.00012
157612-158411	158011	0.00024
157812-158612	158211	0.00024
158012-158812	158411	0.00024
158212-159012	158612	0.00018
158412-159151	158747	7e-05
