# Supplementary material for: Comparative analysis of complete Ilex (Aquifoliaceae) chloroplast genomes: insights into evolutionary dynamics and phylogenetic relationships
Source: BMC Genomics. 2022 Mar 14;23:203. doi: 10.1186/s12864-022-08397-9 (PMC8922745; doi:10.1186/s12864-022-08397-9)
Supplement: Supplementary file 1 — Additional file 1. [file 12864_2022_8397_MOESM1_ESM.zip › Additional file 1 Table S2.xls]

## Sheet: SSR Repeats Information
Table S2. Simple sequence repeats in the 41 chloroplast genomes of Ilex.
Species	SSR nr.	SSR type	SSR	Size	Start	End
Ilex asprella	1	c	(T)10agatacatattttaagaaaaaaaatattttatc(T)12atttaaaaaaaatggaattaaat(A)13	91	142	232
Ilex asprella	2	p3	(CAG)4	12	1105	1116
Ilex asprella	3	p1	(A)14	14	4539	4552
Ilex asprella	4	p1	(T)10	10	5714	5723
Ilex asprella	5	p1	(A)10	10	8347	8356
Ilex asprella	6	p1	(T)10	10	10299	10308
Ilex asprella	7	p2	(TA)7	14	10821	10834
Ilex asprella	8	p1	(A)12	12	12512	12523
Ilex asprella	9	p1	(T)10	10	13212	13221
Ilex asprella	10	p1	(A)11	11	14429	14439
Ilex asprella	11	p3	(AAT)4	12	14545	14556
Ilex asprella	12	p2	(AT)6	12	14804	14815
Ilex asprella	13	p1	(A)11	11	15522	15532
Ilex asprella	14	c	(T)12g(A)11	24	17246	17269
Ilex asprella	15	p1	(T)11	11	19453	19463
Ilex asprella	16	p1	(T)10	10	27183	27192
Ilex asprella	17	p1	(T)12	12	31818	31829
Ilex asprella	18	p1	(A)10	10	31976	31985
Ilex asprella	19	p2	(TA)5	10	33272	33281
Ilex asprella	20	p2	(TA)5	10	33995	34004
Ilex asprella	21	p3	(TTC)4	12	37060	37071
Ilex asprella	22	p1	(A)10	10	37246	37255
Ilex asprella	23	p1	(A)10	10	37654	37663
Ilex asprella	24	p1	(A)12	12	38186	38197
Ilex asprella	25	p1	(A)12	12	46246	46257
Ilex asprella	26	p1	(A)13	13	46498	46510
Ilex asprella	27	p1	(A)12	12	48894	48905
Ilex asprella	28	p4	(TATT)3	12	52949	52960
Ilex asprella	29	p1	(T)10	10	54775	54784
Ilex asprella	30	p1	(T)10	10	56737	56746
Ilex asprella	31	p1	(T)12	12	57169	57180
Ilex asprella	32	p1	(A)11	11	65863	65873
Ilex asprella	33	p3	(AAT)5	15	66243	66257
Ilex asprella	34	p1	(A)10	10	66682	66691
Ilex asprella	35	p1	(T)10	10	67962	67971
Ilex asprella	36	p1	(T)10	10	69854	69863
Ilex asprella	37	c	(T)10ccttcgt(TTC)4	29	70525	70553
Ilex asprella	38	p1	(A)10	10	71380	71389
Ilex asprella	39	p4	(AAAG)3	12	73290	73301
Ilex asprella	40	p1	(T)10	10	73523	73532
Ilex asprella	41	p1	(A)12	12	74254	74265
Ilex asprella	42	p1	(A)11	11	74379	74389
Ilex asprella	43	p1	(T)11	11	74598	74608
Ilex asprella	44	p1	(T)10	10	81206	81215
Ilex asprella	45	p1	(T)10	10	83148	83157
Ilex asprella	46	c	(A)10gaaatactgtttgtctaaaaaaagaaacctgcgattg(T)15	62	84202	84263
Ilex asprella	47	p1	(T)10	10	85570	85579
Ilex asprella	48	p1	(T)10	10	87264	87273
Ilex asprella	49	p1	(T)13	13	101936	101948
Ilex asprella	50	p1	(T)10	10	103053	103062
Ilex asprella	51	p1	(A)11	11	111003	111013
Ilex asprella	52	p4	(TTAT)3	12	111412	111423
Ilex asprella	53	p1	(A)11	11	116352	116362
Ilex asprella	54	p1	(A)14	14	117992	118005
Ilex asprella	55	p1	(T)10	10	118876	118885
Ilex asprella	56	p1	(T)10	10	129926	129935
Ilex asprella	57	p1	(T)10	10	130038	130047
Ilex asprella	58	p4	(ATAA)3	12	133685	133696
Ilex asprella	59	p1	(T)11	11	134095	134105
Ilex asprella	60	p1	(A)10	10	142046	142055
Ilex asprella	61	p1	(A)13	13	143160	143172
Ilex asprella	62	p1	(A)10	10	157835	157844
Ilex asprella var. tapuensis	1	p1	(T)11	11	149	159
Ilex asprella var. tapuensis	2	p3	(CAG)4	12	1046	1057
Ilex asprella var. tapuensis	3	p1	(A)11	11	4498	4508
Ilex asprella var. tapuensis	4	p4	(ATTT)3	12	7013	7024
Ilex asprella var. tapuensis	5	p1	(C)10	10	7301	7310
Ilex asprella var. tapuensis	6	p1	(T)10	10	8614	8623
Ilex asprella var. tapuensis	7	p1	(T)10	10	10217	10226
Ilex asprella var. tapuensis	8	p2	(TA)6	12	10729	10740
Ilex asprella var. tapuensis	9	p1	(T)11	11	13113	13123
Ilex asprella var. tapuensis	10	p1	(A)12	12	14330	14341
Ilex asprella var. tapuensis	11	p3	(AAT)4	12	14447	14458
Ilex asprella var. tapuensis	12	p2	(AT)6	12	14706	14717
Ilex asprella var. tapuensis	13	p1	(A)10	10	15424	15433
Ilex asprella var. tapuensis	14	c	(T)12g(A)10	23	17147	17169
Ilex asprella var. tapuensis	15	p1	(T)11	11	19353	19363
Ilex asprella var. tapuensis	16	p1	(T)10	10	27077	27086
Ilex asprella var. tapuensis	17	p1	(T)13	13	31718	31730
Ilex asprella var. tapuensis	18	p1	(A)10	10	31876	31885
Ilex asprella var. tapuensis	19	p2	(TA)5	10	33167	33176
Ilex asprella var. tapuensis	20	p2	(TA)5	10	33890	33899
Ilex asprella var. tapuensis	21	p3	(TTC)4	12	36955	36966
Ilex asprella var. tapuensis	22	p1	(A)10	10	37141	37150
Ilex asprella var. tapuensis	23	p1	(A)10	10	37549	37558
Ilex asprella var. tapuensis	24	p1	(A)11	11	46142	46152
Ilex asprella var. tapuensis	25	p1	(A)11	11	46393	46403
Ilex asprella var. tapuensis	26	p1	(A)12	12	48819	48830
Ilex asprella var. tapuensis	27	p4	(TATT)4	16	52870	52885
Ilex asprella var. tapuensis	28	p1	(T)11	11	54690	54700
Ilex asprella var. tapuensis	29	p1	(T)10	10	56653	56662
Ilex asprella var. tapuensis	30	p1	(T)11	11	57085	57095
Ilex asprella var. tapuensis	31	p1	(T)10	10	61188	61197
Ilex asprella var. tapuensis	32	p1	(T)12	12	61946	61957
Ilex asprella var. tapuensis	33	p1	(A)11	11	65764	65774
Ilex asprella var. tapuensis	34	p3	(AAT)5	15	66144	66158
Ilex asprella var. tapuensis	35	p1	(A)10	10	66583	66592
Ilex asprella var. tapuensis	36	p1	(T)10	10	67863	67872
Ilex asprella var. tapuensis	37	p1	(T)10	10	69617	69626
Ilex asprella var. tapuensis	38	p3	(TTC)4	12	70442	70453
Ilex asprella var. tapuensis	39	p4	(AAAG)3	12	73190	73201
Ilex asprella var. tapuensis	40	p1	(A)10	10	74154	74163
Ilex asprella var. tapuensis	41	p1	(A)10	10	74277	74286
Ilex asprella var. tapuensis	42	p1	(T)11	11	74495	74505
Ilex asprella var. tapuensis	43	p1	(T)10	10	81106	81115
Ilex asprella var. tapuensis	44	p1	(T)10	10	83048	83057
Ilex asprella var. tapuensis	45	c	(A)11gaaatactgtttgtctaaaaaaagaaacctgcgattg(T)18	66	84102	84167
Ilex asprella var. tapuensis	46	p1	(T)10	10	87167	87176
Ilex asprella var. tapuensis	47	p1	(T)12	12	101839	101850
Ilex asprella var. tapuensis	48	p1	(T)10	10	102955	102964
Ilex asprella var. tapuensis	49	p1	(A)11	11	110896	110906
Ilex asprella var. tapuensis	50	p4	(TTAT)3	12	111305	111316
Ilex asprella var. tapuensis	51	p1	(A)11	11	116245	116255
Ilex asprella var. tapuensis	52	p1	(A)14	14	117885	117898
Ilex asprella var. tapuensis	53	p1	(T)10	10	118764	118773
Ilex asprella var. tapuensis	54	p1	(T)10	10	129767	129776
Ilex asprella var. tapuensis	55	p1	(T)10	10	129879	129888
Ilex asprella var. tapuensis	56	p4	(ATAA)3	12	133517	133528
Ilex asprella var. tapuensis	57	p1	(T)11	11	133927	133937
Ilex asprella var. tapuensis	58	p1	(A)10	10	141869	141878
Ilex asprella var. tapuensis	59	p1	(A)12	12	142983	142994
Ilex asprella var. tapuensis	60	p1	(A)10	10	157657	157666
Ilex championii	1	c	(T)11agatacatattttaagaaaaaaaatattttatc(T)10atttaattcaatttgaattaaat(A)10	87	149	235
Ilex championii	2	p3	(CAG)4	12	1107	1118
Ilex championii	3	p1	(A)11	11	4558	4568
Ilex championii	4	p1	(A)10	10	5594	5603
Ilex championii	5	p4	(ATTT)3	12	7075	7086
Ilex championii	6	p1	(T)10	10	10298	10307
Ilex championii	7	p2	(TA)6	12	10810	10821
Ilex championii	8	p1	(A)11	11	12497	12507
Ilex championii	9	p1	(T)11	11	13196	13206
Ilex championii	10	p1	(A)11	11	14414	14424
Ilex championii	11	p3	(AAT)4	12	14530	14541
Ilex championii	12	p2	(AT)6	12	14789	14800
Ilex championii	13	p1	(A)10	10	15507	15516
Ilex championii	14	c	(T)13g(A)11	25	17230	17254
Ilex championii	15	p1	(T)11	11	19438	19448
Ilex championii	16	p1	(T)10	10	27162	27171
Ilex championii	17	p1	(T)10	10	31422	31431
Ilex championii	18	p1	(A)12	12	31577	31588
Ilex championii	19	p2	(TA)5	10	32866	32875
Ilex championii	20	p2	(TA)5	10	33589	33598
Ilex championii	21	p3	(TTC)4	12	36654	36665
Ilex championii	22	p1	(A)11	11	36840	36850
Ilex championii	23	p1	(A)11	11	37249	37259
Ilex championii	24	p1	(A)12	12	37784	37795
Ilex championii	25	p1	(A)10	10	45845	45854
Ilex championii	26	p1	(A)13	13	46095	46107
Ilex championii	27	p1	(A)13	13	48501	48513
Ilex championii	28	p4	(TATT)3	12	52553	52564
Ilex championii	29	p1	(T)11	11	54369	54379
Ilex championii	30	p1	(T)10	10	56332	56341
Ilex championii	31	p1	(T)11	11	56764	56774
Ilex championii	32	p1	(T)10	10	60885	60894
Ilex championii	33	p1	(T)11	11	61661	61671
Ilex championii	34	p1	(A)10	10	63234	63243
Ilex championii	35	p1	(A)11	11	65479	65489
Ilex championii	36	p3	(AAT)5	15	65859	65873
Ilex championii	37	p1	(A)10	10	66029	66038
Ilex championii	38	p1	(A)10	10	66299	66308
Ilex championii	39	p3	(TTC)4	12	70156	70167
Ilex championii	40	p4	(AAAG)3	12	72904	72915
Ilex championii	41	p1	(A)13	13	73868	73880
Ilex championii	42	p1	(A)10	10	73994	74003
Ilex championii	43	p1	(T)10	10	80821	80830
Ilex championii	44	p1	(T)10	10	82763	82772
Ilex championii	45	c	(A)10gaaatactgtttgtctaaaaaaagaaacctgcgattg(T)16	63	83817	83879
Ilex championii	46	p1	(T)10	10	86884	86893
Ilex championii	47	p1	(T)12	12	101556	101567
Ilex championii	48	p1	(T)10	10	102672	102681
Ilex championii	49	p1	(A)11	11	110622	110632
Ilex championii	50	p4	(TTAT)3	12	111031	111042
Ilex championii	51	p1	(A)12	12	115971	115982
Ilex championii	52	p1	(A)14	14	117613	117626
Ilex championii	53	p1	(T)10	10	118492	118501
Ilex championii	54	p1	(A)11	11	126054	126064
Ilex championii	55	p1	(T)10	10	129546	129555
Ilex championii	56	p1	(T)10	10	129658	129667
Ilex championii	57	p4	(ATAA)3	12	133305	133316
Ilex championii	58	p1	(T)11	11	133715	133725
Ilex championii	59	p1	(A)10	10	141666	141675
Ilex championii	60	p1	(A)12	12	142780	142791
Ilex championii	61	p1	(A)10	10	157454	157463
Ilex chapaensis	1	p1	(T)11	11	149	159
Ilex chapaensis	2	p3	(CAG)4	12	1046	1057
Ilex chapaensis	3	p1	(A)11	11	4498	4508
Ilex chapaensis	4	p4	(ATTT)3	12	7013	7024
Ilex chapaensis	5	p1	(T)10	10	8612	8621
Ilex chapaensis	6	p1	(T)10	10	10215	10224
Ilex chapaensis	7	p2	(TA)6	12	10727	10738
Ilex chapaensis	8	p1	(T)11	11	13111	13121
Ilex chapaensis	9	p1	(A)11	11	14328	14338
Ilex chapaensis	10	p3	(AAT)4	12	14444	14455
Ilex chapaensis	11	p2	(AT)6	12	14703	14714
Ilex chapaensis	12	p1	(A)10	10	15421	15430
Ilex chapaensis	13	c	(T)13g(A)10	24	17144	17167
Ilex chapaensis	14	p1	(T)11	11	19351	19361
Ilex chapaensis	15	p1	(T)10	10	27075	27084
Ilex chapaensis	16	p1	(T)13	13	31716	31728
Ilex chapaensis	17	p1	(A)10	10	31874	31883
Ilex chapaensis	18	p2	(TA)5	10	33165	33174
Ilex chapaensis	19	p2	(TA)5	10	33888	33897
Ilex chapaensis	20	p3	(TTC)4	12	36953	36964
Ilex chapaensis	21	p1	(A)10	10	37139	37148
Ilex chapaensis	22	p1	(A)10	10	37547	37556
Ilex chapaensis	23	p1	(A)11	11	46140	46150
Ilex chapaensis	24	p1	(A)11	11	46391	46401
Ilex chapaensis	25	p1	(A)12	12	48817	48828
Ilex chapaensis	26	p4	(TATT)4	16	52868	52883
Ilex chapaensis	27	p1	(T)11	11	54688	54698
Ilex chapaensis	28	p1	(T)10	10	56651	56660
Ilex chapaensis	29	p1	(T)11	11	57083	57093
Ilex chapaensis	30	p1	(T)10	10	61186	61195
Ilex chapaensis	31	p1	(T)12	12	61944	61955
Ilex chapaensis	32	p1	(A)11	11	65762	65772
Ilex chapaensis	33	p3	(AAT)5	15	66142	66156
Ilex chapaensis	34	p1	(A)10	10	66581	66590
Ilex chapaensis	35	p1	(T)10	10	67861	67870
Ilex chapaensis	36	p1	(T)10	10	69615	69624
Ilex chapaensis	37	p3	(TTC)4	12	70440	70451
Ilex chapaensis	38	p4	(AAAG)3	12	73188	73199
Ilex chapaensis	39	p1	(A)10	10	74152	74161
Ilex chapaensis	40	p1	(A)10	10	74275	74284
Ilex chapaensis	41	p1	(T)11	11	74493	74503
Ilex chapaensis	42	p1	(T)10	10	81104	81113
Ilex chapaensis	43	p1	(T)10	10	83046	83055
Ilex chapaensis	44	c	(A)12gaaatactgtttgtctaaaaaaagaaacctgcgattg(T)14	63	84099	84161
Ilex chapaensis	45	p1	(T)10	10	87161	87170
Ilex chapaensis	46	p1	(T)12	12	101833	101844
Ilex chapaensis	47	p1	(T)10	10	102949	102958
Ilex chapaensis	48	p1	(A)11	11	110890	110900
Ilex chapaensis	49	p4	(TTAT)3	12	111299	111310
Ilex chapaensis	50	p1	(A)11	11	116239	116249
Ilex chapaensis	51	p1	(A)14	14	117879	117892
Ilex chapaensis	52	p1	(T)10	10	118758	118767
Ilex chapaensis	53	p1	(T)10	10	129761	129770
Ilex chapaensis	54	p1	(T)10	10	129873	129882
Ilex chapaensis	55	p4	(ATAA)3	12	133511	133522
Ilex chapaensis	56	p1	(T)11	11	133921	133931
Ilex chapaensis	57	p1	(A)10	10	141863	141872
Ilex chapaensis	58	p1	(A)12	12	142977	142988
Ilex chapaensis	59	p1	(A)10	10	157651	157660
Ilex cinerea	1	p1	(T)10	10	148	157
Ilex cinerea	2	p1	(A)10	10	3833	3842
Ilex cinerea	3	p1	(A)14	14	4497	4510
Ilex cinerea	4	p1	(A)12	12	6551	6562
Ilex cinerea	5	p1	(A)14	14	8419	8432
Ilex cinerea	6	p2	(TA)8	16	10870	10885
Ilex cinerea	7	p1	(A)11	11	12556	12566
Ilex cinerea	8	p1	(T)10	10	13255	13264
Ilex cinerea	9	p1	(A)11	11	14472	14482
Ilex cinerea	10	p2	(AT)8	16	14847	14862
Ilex cinerea	11	c	(T)10g(A)10	21	17290	17310
Ilex cinerea	12	p1	(T)11	11	19494	19504
Ilex cinerea	13	p1	(T)10	10	27220	27229
Ilex cinerea	14	c	(A)10cttattcaatttctaccattattatgatattacatattcaaatctgcttgaatcccagaaaag(A)10	83	28161	28243
Ilex cinerea	15	p1	(T)10	10	31856	31865
Ilex cinerea	16	p1	(A)10	10	32012	32021
Ilex cinerea	17	p1	(A)10	10	37266	37275
Ilex cinerea	18	c	(A)16ttccaa(C)10	32	37679	37710
Ilex cinerea	19	p1	(A)11	11	38586	38596
Ilex cinerea	20	p1	(A)10	10	46278	46287
Ilex cinerea	21	p1	(A)14	14	46528	46541
Ilex cinerea	22	p1	(A)12	12	48587	48598
Ilex cinerea	23	p1	(T)10	10	56414	56423
Ilex cinerea	24	p1	(T)14	14	56846	56859
Ilex cinerea	25	p1	(T)11	11	59174	59184
Ilex cinerea	26	p1	(A)14	14	65202	65215
Ilex cinerea	27	p3	(AAT)5	15	65585	65599
Ilex cinerea	28	p1	(A)10	10	65760	65769
Ilex cinerea	29	p1	(T)13	13	67310	67322
Ilex cinerea	30	c	(A)11ttgcg(A)10	26	73581	73606
Ilex cinerea	31	p1	(A)11	11	73720	73730
Ilex cinerea	32	p1	(T)11	11	73939	73949
Ilex cinerea	33	p1	(T)10	10	80555	80564
Ilex cinerea	34	p1	(T)10	10	82503	82512
Ilex cinerea	35	c	(A)13gaaatactgtttgtctaaaaaaagaaacctgcgattg(T)14	64	83556	83619
Ilex cinerea	36	p1	(T)11	11	86618	86628
Ilex cinerea	37	p1	(T)11	11	101296	101306
Ilex cinerea	38	p1	(A)14	14	117347	117360
Ilex cinerea	39	p1	(T)10	10	118225	118234
Ilex cinerea	40	p1	(T)10	10	129273	129282
Ilex cinerea	41	p1	(T)10	10	129385	129394
Ilex cinerea	42	p1	(A)11	11	142511	142521
Ilex cinerea	43	p1	(A)11	11	157189	157199
Ilex cornuta	1	p1	(T)10	10	148	157
Ilex cornuta	2	p1	(A)10	10	3833	3842
Ilex cornuta	3	p1	(A)14	14	4497	4510
Ilex cornuta	4	p1	(A)12	12	6551	6562
Ilex cornuta	5	p1	(A)14	14	8419	8432
Ilex cornuta	6	p2	(TA)7	14	10870	10883
Ilex cornuta	7	p1	(A)12	12	12556	12567
Ilex cornuta	8	p1	(T)10	10	13256	13265
Ilex cornuta	9	p1	(A)11	11	14473	14483
Ilex cornuta	10	p2	(AT)8	16	14848	14863
Ilex cornuta	11	c	(T)10g(A)11	22	17291	17312
Ilex cornuta	12	p1	(T)11	11	19496	19506
Ilex cornuta	13	p1	(T)10	10	27222	27231
Ilex cornuta	14	c	(A)10cttattcaatttctaccattattatgatattacatattcaaatctgcttgaatcccagaaaag(A)12	85	28163	28247
Ilex cornuta	15	p1	(T)10	10	31860	31869
Ilex cornuta	16	p1	(A)10	10	32016	32025
Ilex cornuta	17	p1	(A)10	10	37270	37279
Ilex cornuta	18	p1	(A)14	14	37683	37696
Ilex cornuta	19	p1	(A)10	10	38587	38596
Ilex cornuta	20	p1	(A)11	11	46278	46288
Ilex cornuta	21	p1	(A)13	13	46529	46541
Ilex cornuta	22	p1	(A)12	12	48588	48599
Ilex cornuta	23	p1	(T)10	10	53543	53552
Ilex cornuta	24	p1	(T)10	10	56415	56424
Ilex cornuta	25	p1	(T)14	14	56847	56860
Ilex cornuta	26	p1	(T)10	10	59175	59184
Ilex cornuta	27	p1	(A)15	15	65202	65216
Ilex cornuta	28	p3	(AAT)5	15	65586	65600
Ilex cornuta	29	p1	(A)10	10	65761	65770
Ilex cornuta	30	p1	(T)13	13	67311	67323
Ilex cornuta	31	c	(A)11ttgcg(A)13	29	73582	73610
Ilex cornuta	32	p1	(A)13	13	73724	73736
Ilex cornuta	33	p1	(T)11	11	73945	73955
Ilex cornuta	34	p1	(T)10	10	80561	80570
Ilex cornuta	35	p1	(T)10	10	82509	82518
Ilex cornuta	36	c	(A)16gaaatactgtttgtctaaaaaaagaaacctgcgattg(T)14	67	83559	83625
Ilex cornuta	37	p1	(T)13	13	86624	86636
Ilex cornuta	38	p1	(T)11	11	101299	101309
Ilex cornuta	39	p1	(A)14	14	117351	117364
Ilex cornuta	40	p1	(T)10	10	129277	129286
Ilex cornuta	41	p1	(T)10	10	129389	129398
Ilex cornuta	42	p1	(A)11	11	142515	142525
Ilex cornuta	43	p1	(A)13	13	157188	157200
Ilex crenata	1	c	(A)11tgttttatc(T)10	30	173	202
Ilex crenata	2	p1	(A)10	10	3895	3904
Ilex crenata	3	p1	(A)12	12	4559	4570
Ilex crenata	4	p1	(A)10	10	5716	5725
Ilex crenata	5	p1	(T)10	10	5851	5860
Ilex crenata	6	p1	(T)11	11	6915	6925
Ilex crenata	7	p1	(T)10	10	8810	8819
Ilex crenata	8	c	(T)10gtttcaacgaatcctattttttgttttaacgaatcctaaataaaatgatttatctgatttgaaaacaaaaatggttgaacaac(A)10	103	9416	9518
Ilex crenata	9	p1	(T)14	14	10431	10444
Ilex crenata	10	p2	(TA)6	12	10947	10958
Ilex crenata	11	p1	(A)10	10	12623	12632
Ilex crenata	12	p1	(T)10	10	13321	13330
Ilex crenata	13	p1	(A)12	12	14535	14546
Ilex crenata	14	p2	(AT)6	12	14911	14922
Ilex crenata	15	p1	(A)10	10	15628	15637
Ilex crenata	16	c	(T)11g(A)10	22	17350	17371
Ilex crenata	17	p1	(T)11	11	19555	19565
Ilex crenata	18	p1	(T)10	10	27279	27288
Ilex crenata	19	p1	(T)10	10	30547	30556
Ilex crenata	20	p1	(T)10	10	31512	31521
Ilex crenata	21	p1	(A)12	12	32073	32084
Ilex crenata	22	p2	(TA)7	14	32772	32785
Ilex crenata	23	p1	(A)10	10	37322	37331
Ilex crenata	24	c	(A)10gaaaattccaaa(C)10	32	37729	37760
Ilex crenata	25	p1	(A)12	12	38264	38275
Ilex crenata	26	p1	(A)10	10	38637	38646
Ilex crenata	27	p1	(A)14	14	46326	46339
Ilex crenata	28	p1	(A)12	12	46580	46591
Ilex crenata	29	p1	(A)12	12	49004	49015
Ilex crenata	30	p1	(T)12	12	54864	54875
Ilex crenata	31	p1	(T)10	10	56828	56837
Ilex crenata	32	p1	(T)10	10	57260	57269
Ilex crenata	33	p1	(T)12	12	61416	61427
Ilex crenata	34	p1	(T)10	10	62195	62204
Ilex crenata	35	p1	(A)11	11	63780	63790
Ilex crenata	36	p1	(A)10	10	66026	66035
Ilex crenata	37	p3	(AAT)5	15	66405	66419
Ilex crenata	38	p1	(T)10	10	74012	74021
Ilex crenata	39	p1	(A)11	11	74401	74411
Ilex crenata	40	p1	(A)12	12	74538	74549
Ilex crenata	41	p1	(T)10	10	74758	74767
Ilex crenata	42	p1	(T)10	10	81372	81381
Ilex crenata	43	p1	(T)10	10	83314	83323
Ilex crenata	44	c	(A)14gaaatactgtttgtctaaaaaaagaaacctgcgattg(T)16	67	84368	84434
Ilex crenata	45	p1	(T)11	11	87431	87441
Ilex crenata	46	p1	(T)10	10	102090	102099
Ilex crenata	47	p1	(T)10	10	103196	103205
Ilex crenata	48	p1	(A)10	10	111146	111155
Ilex crenata	49	p1	(A)14	14	118133	118146
Ilex crenata	50	p1	(T)11	11	119012	119022
Ilex crenata	51	p1	(A)11	11	124764	124774
Ilex crenata	52	p1	(A)11	11	126581	126591
Ilex crenata	53	p1	(T)10	10	130073	130082
Ilex crenata	54	p1	(T)10	10	130185	130194
Ilex crenata	55	p1	(T)10	10	134248	134257
Ilex crenata	56	p1	(A)10	10	142198	142207
Ilex crenata	57	p1	(A)10	10	143304	143313
Ilex crenata	58	p1	(A)11	11	157962	157972
Ilex dabieshanensis	1	p1	(A)14	14	29	42
Ilex dabieshanensis	2	p1	(T)10	10	206	215
Ilex dabieshanensis	3	p1	(A)15	15	4554	4568
Ilex dabieshanensis	4	p1	(A)12	12	6609	6620
Ilex dabieshanensis	5	p1	(A)14	14	8477	8490
Ilex dabieshanensis	6	p2	(TA)8	16	10928	10943
Ilex dabieshanensis	7	p1	(A)12	12	12614	12625
Ilex dabieshanensis	8	p1	(T)10	10	13314	13323
Ilex dabieshanensis	9	p1	(A)11	11	14531	14541
Ilex dabieshanensis	10	p2	(AT)8	16	14906	14921
Ilex dabieshanensis	11	c	(T)11g(A)11	23	17349	17371
Ilex dabieshanensis	12	p1	(T)11	11	19555	19565
Ilex dabieshanensis	13	p1	(T)10	10	27281	27290
Ilex dabieshanensis	14	c	(A)10cttattcaatttctaccattattatgatattacatattcaaatctgcttgaatcccagaaaag(A)12	85	28222	28306
Ilex dabieshanensis	15	p1	(T)10	10	31919	31928
Ilex dabieshanensis	16	p1	(A)10	10	32075	32084
Ilex dabieshanensis	17	p1	(A)10	10	37329	37338
Ilex dabieshanensis	18	p1	(A)14	14	37742	37755
Ilex dabieshanensis	19	p1	(A)10	10	38275	38284
Ilex dabieshanensis	20	p1	(A)11	11	38647	38657
Ilex dabieshanensis	21	p1	(A)10	10	46339	46348
Ilex dabieshanensis	22	p1	(A)15	15	46589	46603
Ilex dabieshanensis	23	p1	(A)12	12	48648	48659
Ilex dabieshanensis	24	p1	(T)10	10	53603	53612
Ilex dabieshanensis	25	p1	(T)10	10	56475	56484
Ilex dabieshanensis	26	p1	(T)14	14	56907	56920
Ilex dabieshanensis	27	p1	(T)10	10	59235	59244
Ilex dabieshanensis	28	p1	(A)14	14	65262	65275
Ilex dabieshanensis	29	p3	(AAT)5	15	65645	65659
Ilex dabieshanensis	30	p1	(A)10	10	65820	65829
Ilex dabieshanensis	31	p1	(T)13	13	67370	67382
Ilex dabieshanensis	32	c	(A)11ttgcg(A)13	29	73641	73669
Ilex dabieshanensis	33	p1	(A)11	11	73783	73793
Ilex dabieshanensis	34	p1	(T)11	11	74002	74012
Ilex dabieshanensis	35	p1	(T)10	10	80618	80627
Ilex dabieshanensis	36	p1	(T)10	10	82566	82575
Ilex dabieshanensis	37	c	(A)13gaaatactgtttgtctaaaaaaagaaacctgcgattg(T)15	65	83619	83683
Ilex dabieshanensis	38	p1	(T)14	14	86682	86695
Ilex dabieshanensis	39	p1	(T)11	11	101358	101368
Ilex dabieshanensis	40	p1	(A)14	14	117410	117423
Ilex dabieshanensis	41	p1	(T)10	10	129336	129345
Ilex dabieshanensis	42	p1	(T)10	10	129448	129457
Ilex dabieshanensis	43	p1	(A)11	11	142574	142584
Ilex dasyphylla	1	c	(T)10agatacaaattttaagaaaaaaaaatgttttatctttttttttatttaattaaaattgaattaaat(A)11	87	148	234
Ilex dasyphylla	2	p1	(A)11	11	346	356
Ilex dasyphylla	3	p1	(A)10	10	3895	3904
Ilex dasyphylla	4	p1	(A)12	12	4561	4572
Ilex dasyphylla	5	p1	(T)11	11	10428	10438
Ilex dasyphylla	6	p2	(TA)8	16	10941	10956
Ilex dasyphylla	7	p1	(A)12	12	12627	12638
Ilex dasyphylla	8	p1	(T)12	12	13327	13338
Ilex dasyphylla	9	p1	(A)19	19	14538	14556
Ilex dasyphylla	10	p2	(AT)7	14	14917	14930
Ilex dasyphylla	11	p1	(A)11	11	15636	15646
Ilex dasyphylla	12	c	(T)11g(A)11	23	17360	17382
Ilex dasyphylla	13	p1	(T)11	11	19566	19576
Ilex dasyphylla	14	p1	(T)10	10	27299	27308
Ilex dasyphylla	15	p1	(T)11	11	30566	30576
Ilex dasyphylla	16	p1	(T)10	10	31531	31540
Ilex dasyphylla	17	p1	(A)11	11	32092	32102
Ilex dasyphylla	18	p2	(TA)7	14	32790	32803
Ilex dasyphylla	19	p1	(A)10	10	37354	37363
Ilex dasyphylla	20	p1	(A)18	18	37761	37778
Ilex dasyphylla	21	p1	(A)10	10	38297	38306
Ilex dasyphylla	22	p1	(A)12	12	38668	38679
Ilex dasyphylla	23	p1	(A)19	19	46351	46369
Ilex dasyphylla	24	p1	(A)14	14	46610	46623
Ilex dasyphylla	25	p1	(A)13	13	49041	49053
Ilex dasyphylla	26	p1	(T)13	13	54910	54922
Ilex dasyphylla	27	p1	(T)10	10	56875	56884
Ilex dasyphylla	28	p1	(T)10	10	61407	61416
Ilex dasyphylla	29	p1	(T)10	10	62165	62174
Ilex dasyphylla	30	p1	(A)11	11	63750	63760
Ilex dasyphylla	31	p1	(A)10	10	65995	66004
Ilex dasyphylla	32	p3	(AAT)5	15	66374	66388
Ilex dasyphylla	33	p1	(T)11	11	73983	73993
Ilex dasyphylla	34	p1	(A)10	10	74373	74382
Ilex dasyphylla	35	p1	(T)10	10	81338	81347
Ilex dasyphylla	36	p1	(T)10	10	83280	83289
Ilex dasyphylla	37	c	(A)12gaaatactgtttgtctaaaaaaagaaacctgcgattg(T)18	67	84334	84400
Ilex dasyphylla	38	p1	(T)10	10	87405	87414
Ilex dasyphylla	39	p1	(T)10	10	102077	102086
Ilex dasyphylla	40	p1	(T)10	10	103191	103200
Ilex dasyphylla	41	p1	(A)12	12	111147	111158
Ilex dasyphylla	42	p1	(A)11	11	117153	117163
Ilex dasyphylla	43	p1	(A)17	17	117404	117420
Ilex dasyphylla	44	p1	(A)14	14	118138	118151
Ilex dasyphylla	45	p1	(T)11	11	119017	119027
Ilex dasyphylla	46	p1	(A)10	10	126574	126583
Ilex dasyphylla	47	p1	(T)10	10	130065	130074
Ilex dasyphylla	48	p1	(T)10	10	130177	130186
Ilex dasyphylla	49	p1	(T)12	12	134240	134251
Ilex dasyphylla	50	p1	(A)10	10	142198	142207
Ilex dasyphylla	51	p1	(A)10	10	143312	143321
Ilex dasyphylla	52	p1	(A)10	10	157984	157993
Ilex dasyphylla	1	p1	(A)10	10	223	232
Ilex dasyphylla	2	p1	(A)11	11	344	354
Ilex dasyphylla	3	c	(A)10tgatttttctttatcaatatactgtttcttct(AC)5	52	3893	3944
Ilex dasyphylla	4	p1	(A)12	12	4559	4570
Ilex dasyphylla	5	p1	(T)10	10	8808	8817
Ilex dasyphylla	6	p1	(T)11	11	10427	10437
Ilex dasyphylla	7	p2	(TA)8	16	10940	10955
Ilex dasyphylla	8	p1	(A)11	11	12626	12636
Ilex dasyphylla	9	p1	(T)12	12	13325	13336
Ilex dasyphylla	10	p1	(A)19	19	14536	14554
Ilex dasyphylla	11	p3	(AAT)4	12	14656	14667
Ilex dasyphylla	12	p2	(AT)7	14	14915	14928
Ilex dasyphylla	13	p1	(A)11	11	15634	15644
Ilex dasyphylla	14	c	(T)11g(A)11	23	17358	17380
Ilex dasyphylla	15	p1	(T)11	11	19564	19574
Ilex dasyphylla	16	p1	(T)10	10	27297	27306
Ilex dasyphylla	17	p1	(T)11	11	30564	30574
Ilex dasyphylla	18	p1	(T)10	10	31529	31538
Ilex dasyphylla	19	p1	(A)10	10	32090	32099
Ilex dasyphylla	20	p2	(TA)7	14	32787	32800
Ilex dasyphylla	21	p3	(TTC)4	12	37165	37176
Ilex dasyphylla	22	p1	(A)10	10	37351	37360
Ilex dasyphylla	23	p1	(A)17	17	37758	37774
Ilex dasyphylla	24	p1	(A)10	10	38293	38302
Ilex dasyphylla	25	p1	(A)12	12	38664	38675
Ilex dasyphylla	26	p1	(A)19	19	46347	46365
Ilex dasyphylla	27	p1	(A)15	15	46606	46620
Ilex dasyphylla	28	p1	(A)13	13	49038	49050
Ilex dasyphylla	29	p4	(TATT)3	12	53092	53103
Ilex dasyphylla	30	p1	(T)13	13	54907	54919
Ilex dasyphylla	31	p1	(T)10	10	56872	56881
Ilex dasyphylla	32	p1	(T)10	10	61404	61413
Ilex dasyphylla	33	p1	(A)11	11	63746	63756
Ilex dasyphylla	34	p1	(A)10	10	65991	66000
Ilex dasyphylla	35	p3	(AAT)5	15	66370	66384
Ilex dasyphylla	36	p3	(TTC)4	12	70669	70680
Ilex dasyphylla	37	p4	(AAAG)3	12	73417	73428
Ilex dasyphylla	38	p1	(T)11	11	73979	73989
Ilex dasyphylla	39	p1	(A)10	10	74369	74378
Ilex dasyphylla	40	p1	(T)10	10	81334	81343
Ilex dasyphylla	41	p1	(T)10	10	83276	83285
Ilex dasyphylla	42	c	(A)12gaaatactgtttgtctaaaaaaagaaacctgcgattg(T)22	71	84330	84400
Ilex dasyphylla	43	p1	(T)10	10	87405	87414
Ilex dasyphylla	44	p1	(T)10	10	102077	102086
Ilex dasyphylla	45	p1	(T)10	10	103191	103200
Ilex dasyphylla	46	p1	(A)12	12	111147	111158
Ilex dasyphylla	47	p4	(TTAT)3	12	111557	111568
Ilex dasyphylla	48	p1	(A)17	17	117404	117420
Ilex dasyphylla	49	p1	(A)14	14	118138	118151
Ilex dasyphylla	50	p1	(T)11	11	119017	119027
Ilex dasyphylla	51	p1	(A)10	10	126574	126583
Ilex dasyphylla	52	p1	(T)10	10	130065	130074
Ilex dasyphylla	53	p1	(T)10	10	130177	130186
Ilex dasyphylla	54	p4	(ATAA)3	12	133830	133841
Ilex dasyphylla	55	p1	(T)12	12	134240	134251
Ilex dasyphylla	56	p1	(A)10	10	142198	142207
Ilex dasyphylla	57	p1	(A)10	10	143312	143321
Ilex dasyphylla	58	p1	(A)10	10	157984	157993
Ilex delavayi	1	p1	(A)10	10	34	43
Ilex delavayi	2	p1	(A)17	17	4552	4568
Ilex delavayi	3	p1	(T)12	12	5850	5861
Ilex delavayi	4	p1	(A)13	13	6612	6624
Ilex delavayi	5	p1	(A)10	10	8482	8491
Ilex delavayi	6	p1	(T)11	11	8933	8943
Ilex delavayi	7	p2	(TA)6	12	11047	11058
Ilex delavayi	8	p1	(A)11	11	12731	12741
Ilex delavayi	9	p1	(A)17	17	14646	14662
Ilex delavayi	10	p2	(AT)6	12	15023	15034
Ilex delavayi	11	p1	(A)11	11	17472	17482
Ilex delavayi	12	p1	(T)11	11	19666	19676
Ilex delavayi	13	p1	(T)10	10	27377	27386
Ilex delavayi	14	p1	(A)10	10	28390	28399
Ilex delavayi	15	p1	(T)10	10	32019	32028
Ilex delavayi	16	p1	(A)10	10	32175	32184
Ilex delavayi	17	p1	(A)10	10	33671	33680
Ilex delavayi	18	p1	(A)12	12	37419	37430
Ilex delavayi	19	p1	(A)13	13	37829	37841
Ilex delavayi	20	p1	(A)11	11	38360	38370
Ilex delavayi	21	p1	(A)11	11	38733	38743
Ilex delavayi	22	p1	(A)13	13	46421	46433
Ilex delavayi	23	p1	(A)12	12	46674	46685
Ilex delavayi	24	p1	(A)11	11	49087	49097
Ilex delavayi	25	p1	(T)10	10	54014	54023
Ilex delavayi	26	p1	(T)10	10	56886	56895
Ilex delavayi	27	p1	(T)11	11	57318	57328
Ilex delavayi	28	p1	(A)12	12	65655	65666
Ilex delavayi	29	p3	(AAT)5	15	66036	66050
Ilex delavayi	30	p1	(A)10	10	66211	66220
Ilex delavayi	31	p1	(T)14	14	67761	67774
Ilex delavayi	32	p1	(A)11	11	74047	74057
Ilex delavayi	33	p1	(T)10	10	74402	74411
Ilex delavayi	34	p1	(A)12	12	76988	76999
Ilex delavayi	35	p1	(T)10	10	81020	81029
Ilex delavayi	36	p1	(T)10	10	82962	82971
Ilex delavayi	37	c	(A)13gaaatactgtttgtctaaaaaaagaaacctgcgattg(T)15	65	84015	84079
Ilex delavayi	38	p1	(T)10	10	87078	87087
Ilex delavayi	39	p1	(T)12	12	101755	101766
Ilex delavayi	40	p1	(A)11	11	110821	110831
Ilex delavayi	41	p1	(A)10	10	116175	116184
Ilex delavayi	42	p1	(A)14	14	117815	117828
Ilex delavayi	43	p1	(T)11	11	118694	118704
Ilex delavayi	44	p1	(T)10	10	129743	129752
Ilex delavayi	45	p1	(T)10	10	129855	129864
Ilex delavayi	46	p1	(T)11	11	133918	133928
Ilex delavayi	47	p1	(A)12	12	142983	142994
Ilex delavayi	48	p1	(A)10	10	157662	157671
Ilex dumosa	1	p1	(A)10	10	272	281
Ilex dumosa	2	p1	(A)15	15	4473	4487
Ilex dumosa	3	p1	(A)10	10	4928	4937
Ilex dumosa	4	p1	(A)10	10	5633	5642
Ilex dumosa	5	p1	(A)11	11	6536	6546
Ilex dumosa	6	p1	(T)10	10	7914	7923
Ilex dumosa	7	p1	(T)11	11	8722	8732
Ilex dumosa	8	p1	(A)12	12	9404	9415
Ilex dumosa	9	p1	(T)10	10	10327	10336
Ilex dumosa	10	p2	(TA)6	12	10840	10851
Ilex dumosa	11	p1	(A)11	11	12523	12533
Ilex dumosa	12	p1	(T)10	10	13221	13230
Ilex dumosa	13	p1	(A)12	12	14440	14451
Ilex dumosa	14	p2	(AT)7	14	14811	14824
Ilex dumosa	15	c	(T)10cc(A)11	23	17253	17275
Ilex dumosa	16	p1	(T)11	11	19459	19469
Ilex dumosa	17	p1	(T)10	10	27176	27185
Ilex dumosa	18	p1	(A)10	10	28189	28198
Ilex dumosa	19	p1	(T)11	11	31804	31814
Ilex dumosa	20	p1	(A)10	10	31961	31970
Ilex dumosa	21	p1	(A)12	12	37631	37642
Ilex dumosa	22	p1	(A)12	12	38160	38171
Ilex dumosa	23	p1	(A)12	12	46224	46235
Ilex dumosa	24	p1	(A)11	11	48878	48888
Ilex dumosa	25	p1	(T)11	11	54707	54717
Ilex dumosa	26	p1	(T)10	10	56670	56679
Ilex dumosa	27	p1	(T)11	11	61217	61227
Ilex dumosa	28	p3	(AAT)5	15	66167	66181
Ilex dumosa	29	p1	(T)11	11	67882	67892
Ilex dumosa	30	p1	(T)11	11	70440	70450
Ilex dumosa	31	p1	(T)14	14	71327	71340
Ilex dumosa	32	p1	(T)11	11	73772	73782
Ilex dumosa	33	p1	(A)10	10	74297	74306
Ilex dumosa	34	p1	(T)10	10	74516	74525
Ilex dumosa	35	p1	(T)10	10	81096	81105
Ilex dumosa	36	p1	(T)10	10	83038	83047
Ilex dumosa	37	p1	(T)11	11	84137	84147
Ilex dumosa	38	p1	(T)10	10	87151	87160
Ilex dumosa	39	p1	(A)11	11	116231	116241
Ilex dumosa	40	p1	(A)12	12	117866	117877
Ilex dumosa	41	p1	(A)10	10	126293	126302
Ilex dumosa	42	p1	(T)12	12	129786	129797
Ilex dumosa	43	p1	(T)10	10	129900	129909
Ilex dumosa	44	p1	(A)10	10	157698	157707
Ilex ficoidea	1	p1	(T)10	10	148	157
Ilex ficoidea	2	p1	(A)11	11	3824	3834
Ilex ficoidea	3	p1	(A)15	15	4489	4503
Ilex ficoidea	4	p1	(A)14	14	6544	6557
Ilex ficoidea	5	p1	(A)13	13	8414	8426
Ilex ficoidea	6	p2	(TA)8	16	10864	10879
Ilex ficoidea	7	p1	(A)10	10	12550	12559
Ilex ficoidea	8	p1	(T)10	10	13248	13257
Ilex ficoidea	9	p1	(A)11	11	14465	14475
Ilex ficoidea	10	p2	(AT)8	16	14840	14855
Ilex ficoidea	11	c	(T)10g(A)12	23	17278	17300
Ilex ficoidea	12	p1	(T)11	11	19484	19494
Ilex ficoidea	13	p1	(T)10	10	27206	27215
Ilex ficoidea	14	c	(A)10cttattcaatttctaccattattatgatattacatattcaaatctgcttgaatcccagaaaag(A)10	83	28147	28229
Ilex ficoidea	15	p1	(T)10	10	31842	31851
Ilex ficoidea	16	p1	(A)10	10	31998	32007
Ilex ficoidea	17	p1	(A)10	10	37254	37263
Ilex ficoidea	18	p1	(A)22	22	37662	37683
Ilex ficoidea	19	p1	(A)10	10	38574	38583
Ilex ficoidea	20	p1	(A)10	10	46265	46274
Ilex ficoidea	21	p1	(A)15	15	46515	46529
Ilex ficoidea	22	p1	(A)12	12	48918	48929
Ilex ficoidea	23	p1	(T)10	10	56744	56753
Ilex ficoidea	24	p1	(T)15	15	57176	57190
Ilex ficoidea	25	p1	(A)15	15	65532	65546
Ilex ficoidea	26	p3	(AAT)5	15	65916	65930
Ilex ficoidea	27	p1	(T)13	13	67640	67652
Ilex ficoidea	28	c	(A)11ttgcg(A)10	26	73903	73928
Ilex ficoidea	29	p1	(A)10	10	74042	74051
Ilex ficoidea	30	p1	(T)12	12	74260	74271
Ilex ficoidea	31	p1	(T)10	10	80877	80886
Ilex ficoidea	32	p1	(T)10	10	82825	82834
Ilex ficoidea	33	c	(A)12gaaatactgtttgtctaaaaaaagaaacctgcgattg(T)14	63	83878	83940
Ilex ficoidea	34	p1	(T)11	11	86939	86949
Ilex ficoidea	35	p1	(T)11	11	101617	101627
Ilex ficoidea	36	p1	(A)14	14	117668	117681
Ilex ficoidea	37	p1	(T)10	10	118546	118555
Ilex ficoidea	38	p1	(T)10	10	129594	129603
Ilex ficoidea	39	p1	(T)10	10	129706	129715
Ilex ficoidea	40	p1	(A)11	11	142832	142842
Ilex ficoidea	41	p1	(A)11	11	157510	157520
Ilex fukienensis	1	c	(T)11agatacatattttaagaaaaaaaatattttatc(T)10atttaattcaatttgaattaaat(A)10	87	149	235
Ilex fukienensis	2	p3	(CAG)4	12	1107	1118
Ilex fukienensis	3	p1	(A)11	11	4558	4568
Ilex fukienensis	4	p1	(A)10	10	5594	5603
Ilex fukienensis	5	p4	(ATTT)3	12	7075	7086
Ilex fukienensis	6	p1	(T)10	10	10298	10307
Ilex fukienensis	7	p2	(TA)6	12	10820	10831
Ilex fukienensis	8	p1	(A)10	10	12507	12516
Ilex fukienensis	9	p1	(T)11	11	13205	13215
Ilex fukienensis	10	p1	(A)12	12	14423	14434
Ilex fukienensis	11	p3	(AAT)4	12	14540	14551
Ilex fukienensis	12	p2	(AT)6	12	14799	14810
Ilex fukienensis	13	p1	(A)10	10	15517	15526
Ilex fukienensis	14	c	(T)12g(A)10	23	17240	17262
Ilex fukienensis	15	p1	(T)11	11	19446	19456
Ilex fukienensis	16	p1	(T)10	10	27170	27179
Ilex fukienensis	17	p1	(T)10	10	31430	31439
Ilex fukienensis	18	p1	(A)12	12	31585	31596
Ilex fukienensis	19	p2	(TA)5	10	32874	32883
Ilex fukienensis	20	p2	(TA)5	10	33597	33606
Ilex fukienensis	21	p3	(TTC)4	12	36662	36673
Ilex fukienensis	22	p1	(A)11	11	36848	36858
Ilex fukienensis	23	p1	(A)11	11	37257	37267
Ilex fukienensis	24	p1	(A)12	12	37792	37803
Ilex fukienensis	25	p1	(A)10	10	45853	45862
Ilex fukienensis	26	p1	(A)13	13	46103	46115
Ilex fukienensis	27	p1	(A)13	13	48509	48521
Ilex fukienensis	28	p4	(TATT)3	12	52561	52572
Ilex fukienensis	29	p1	(T)11	11	54377	54387
Ilex fukienensis	30	p1	(T)10	10	56340	56349
Ilex fukienensis	31	p1	(T)11	11	56772	56782
Ilex fukienensis	32	p1	(T)10	10	60893	60902
Ilex fukienensis	33	p1	(T)11	11	61669	61679
Ilex fukienensis	34	p1	(A)10	10	63242	63251
Ilex fukienensis	35	p1	(A)11	11	65487	65497
Ilex fukienensis	36	p3	(AAT)5	15	65867	65881
Ilex fukienensis	37	p1	(A)10	10	66037	66046
Ilex fukienensis	38	p1	(A)10	10	66307	66316
Ilex fukienensis	39	p3	(TTC)4	12	70164	70175
Ilex fukienensis	40	p4	(AAAG)3	12	72912	72923
Ilex fukienensis	41	p1	(A)13	13	73876	73888
Ilex fukienensis	42	p1	(A)10	10	74002	74011
Ilex fukienensis	43	p1	(T)10	10	80829	80838
Ilex fukienensis	44	p1	(T)10	10	82771	82780
Ilex fukienensis	45	c	(A)10gaaatactgtttgtctaaaaaaagaaacctgcgattg(T)16	63	83825	83887
Ilex fukienensis	46	p1	(T)10	10	86892	86901
Ilex fukienensis	47	p1	(T)12	12	101564	101575
Ilex fukienensis	48	p1	(T)10	10	102680	102689
Ilex fukienensis	49	p1	(A)11	11	110630	110640
Ilex fukienensis	50	p4	(TTAT)3	12	111039	111050
Ilex fukienensis	51	p1	(A)10	10	115979	115988
Ilex fukienensis	52	p1	(A)14	14	117619	117632
Ilex fukienensis	53	p1	(T)10	10	118498	118507
Ilex fukienensis	54	p1	(A)11	11	126060	126070
Ilex fukienensis	55	p1	(T)10	10	129552	129561
Ilex fukienensis	56	p1	(T)10	10	129664	129673
Ilex fukienensis	57	p4	(ATAA)3	12	133311	133322
Ilex fukienensis	58	p1	(T)11	11	133721	133731
Ilex fukienensis	59	p1	(A)10	10	141672	141681
Ilex fukienensis	60	p1	(A)12	12	142786	142797
Ilex fukienensis	61	p1	(A)10	10	157460	157469
Ilex graciliflora	1	p1	(T)10	10	148	157
Ilex graciliflora	2	p1	(A)10	10	3833	3842
Ilex graciliflora	3	p1	(A)16	16	4497	4512
Ilex graciliflora	4	p1	(A)12	12	6553	6564
Ilex graciliflora	5	p1	(A)14	14	8421	8434
Ilex graciliflora	6	p2	(TA)8	16	10872	10887
Ilex graciliflora	7	p1	(A)11	11	12558	12568
Ilex graciliflora	8	p1	(T)10	10	13257	13266
Ilex graciliflora	9	p1	(A)11	11	14474	14484
Ilex graciliflora	10	p2	(AT)8	16	14849	14864
Ilex graciliflora	11	c	(T)10g(A)11	22	17292	17313
Ilex graciliflora	12	p1	(T)11	11	19497	19507
Ilex graciliflora	13	p1	(T)10	10	27223	27232
Ilex graciliflora	14	c	(A)10cttatgaaatttctaccattattatgatattacatattcaaatctgcttgaatcccagaaaag(A)11	84	28164	28247
Ilex graciliflora	15	p1	(T)11	11	31860	31870
Ilex graciliflora	16	p1	(A)10	10	32017	32026
Ilex graciliflora	17	p1	(A)10	10	37271	37280
Ilex graciliflora	18	c	(A)12ttccaa(C)10	28	37684	37711
Ilex graciliflora	19	p1	(A)10	10	38587	38596
Ilex graciliflora	20	p1	(A)10	10	46278	46287
Ilex graciliflora	21	p1	(A)13	13	46528	46540
Ilex graciliflora	22	p1	(A)12	12	48491	48502
Ilex graciliflora	23	p1	(T)10	10	56317	56326
Ilex graciliflora	24	p1	(T)14	14	56749	56762
Ilex graciliflora	25	p1	(T)12	12	59077	59088
Ilex graciliflora	26	p1	(A)14	14	65106	65119
Ilex graciliflora	27	p3	(AAT)5	15	65489	65503
Ilex graciliflora	28	p1	(A)10	10	65664	65673
Ilex graciliflora	29	p1	(T)13	13	67214	67226
Ilex graciliflora	30	c	(A)11ttgcg(A)10	26	73485	73510
Ilex graciliflora	31	p1	(A)13	13	73624	73636
Ilex graciliflora	32	p1	(T)10	10	73845	73854
Ilex graciliflora	33	p1	(T)10	10	80460	80469
Ilex graciliflora	34	p1	(T)10	10	82408	82417
Ilex graciliflora	35	c	(A)13gaaatactgtttgtctaaaaaaagaaacctgcgattg(T)14	64	83461	83524
Ilex graciliflora	36	p1	(T)10	10	86523	86532
Ilex graciliflora	37	p1	(T)11	11	101200	101210
Ilex graciliflora	38	p1	(A)14	14	117252	117265
Ilex graciliflora	39	p1	(T)10	10	118130	118139
Ilex graciliflora	40	p1	(T)10	10	129178	129187
Ilex graciliflora	41	p1	(T)10	10	129290	129299
Ilex graciliflora	42	p1	(A)11	11	142416	142426
Ilex graciliflora	43	p1	(A)10	10	157094	157103
Ilex hanceana	1	c	(T)11agatacatattttaagaaaaaaaatattttatc(T)10atttaattcaatttgaattaaat(A)11	88	149	236
Ilex hanceana	2	p1	(A)11	11	4559	4569
Ilex hanceana	3	p1	(A)10	10	5595	5604
Ilex hanceana	4	p1	(T)10	10	10300	10309
Ilex hanceana	5	p2	(TA)6	12	10822	10833
Ilex hanceana	6	p1	(A)10	10	12509	12518
Ilex hanceana	7	p1	(T)10	10	13207	13216
Ilex hanceana	8	p1	(A)11	11	14424	14434
Ilex hanceana	9	p2	(AT)6	12	14799	14810
Ilex hanceana	10	p1	(A)10	10	15517	15526
Ilex hanceana	11	c	(T)12g(A)10	23	17240	17262
Ilex hanceana	12	p1	(T)11	11	19446	19456
Ilex hanceana	13	p1	(T)10	10	27170	27179
Ilex hanceana	14	p1	(T)10	10	31430	31439
Ilex hanceana	15	p1	(A)12	12	31585	31596
Ilex hanceana	16	p1	(A)11	11	36848	36858
Ilex hanceana	17	p1	(A)11	11	37257	37267
Ilex hanceana	18	p1	(A)12	12	37792	37803
Ilex hanceana	19	p1	(A)12	12	45853	45864
Ilex hanceana	20	p1	(A)13	13	46105	46117
Ilex hanceana	21	p1	(A)13	13	48511	48523
Ilex hanceana	22	p1	(T)11	11	54379	54389
Ilex hanceana	23	p1	(T)10	10	56342	56351
Ilex hanceana	24	p1	(T)10	10	56774	56783
Ilex hanceana	25	p1	(T)10	10	60894	60903
Ilex hanceana	26	p1	(T)11	11	61670	61680
Ilex hanceana	27	p1	(A)10	10	63243	63252
Ilex hanceana	28	p1	(A)11	11	65488	65498
Ilex hanceana	29	p3	(AAT)5	15	65868	65882
Ilex hanceana	30	p1	(A)10	10	66307	66316
Ilex hanceana	31	p1	(A)16	16	73876	73891
Ilex hanceana	32	p1	(A)10	10	74005	74014
Ilex hanceana	33	p1	(T)10	10	74223	74232
Ilex hanceana	34	p1	(T)10	10	80833	80842
Ilex hanceana	35	p1	(T)10	10	82775	82784
Ilex hanceana	36	c	(A)10gaaatactgtttgtctaaaaaaagaaacctgcgattg(T)15	62	83829	83890
Ilex hanceana	37	p1	(T)10	10	86895	86904
Ilex hanceana	38	p1	(T)12	12	101567	101578
Ilex hanceana	39	p1	(T)10	10	102683	102692
Ilex hanceana	40	p1	(A)11	11	110633	110643
Ilex hanceana	41	p1	(A)10	10	115982	115991
Ilex hanceana	42	p1	(A)14	14	117622	117635
Ilex hanceana	43	p1	(T)11	11	118501	118511
Ilex hanceana	44	p1	(A)11	11	126064	126074
Ilex hanceana	45	p1	(T)10	10	129556	129565
Ilex hanceana	46	p1	(T)10	10	129668	129677
Ilex hanceana	47	p1	(T)11	11	133725	133735
Ilex hanceana	48	p1	(A)10	10	141676	141685
Ilex hanceana	49	p1	(A)12	12	142790	142801
Ilex hanceana	50	p1	(A)10	10	157464	157473
Ilex integra	1	p1	(T)10	10	148	157
Ilex integra	2	p1	(A)10	10	3833	3842
Ilex integra	3	p1	(A)14	14	4497	4510
Ilex integra	4	p1	(A)11	11	6551	6561
Ilex integra	5	p1	(A)11	11	8418	8428
Ilex integra	6	p2	(TA)7	14	10866	10879
Ilex integra	7	p1	(A)11	11	12552	12562
Ilex integra	8	p1	(T)12	12	13251	13262
Ilex integra	9	p1	(A)11	11	14470	14480
Ilex integra	10	p2	(AT)6	12	14845	14856
Ilex integra	11	c	(T)12c(A)10	23	17284	17306
Ilex integra	12	p1	(T)11	11	19490	19500
Ilex integra	13	p1	(T)10	10	27216	27225
Ilex integra	14	c	(A)10cttattcaatttctaccattattatgatattacatattcaaatctgcttgaatcccagaaaag(A)10	83	28157	28239
Ilex integra	15	p1	(T)10	10	31853	31862
Ilex integra	16	p1	(A)10	10	32009	32018
Ilex integra	17	p1	(A)10	10	37263	37272
Ilex integra	18	c	(A)12ttccaa(C)11	29	37671	37699
Ilex integra	19	p1	(A)10	10	38205	38214
Ilex integra	20	p1	(A)11	11	38577	38587
Ilex integra	21	p1	(A)11	11	46265	46275
Ilex integra	22	p1	(A)13	13	46516	46528
Ilex integra	23	p1	(A)10	10	48754	48763
Ilex integra	24	p1	(A)10	10	48932	48941
Ilex integra	25	p1	(T)10	10	54795	54804
Ilex integra	26	p1	(T)10	10	56757	56766
Ilex integra	27	p1	(T)14	14	57189	57202
Ilex integra	28	p1	(T)11	11	59511	59521
Ilex integra	29	p1	(A)15	15	65539	65553
Ilex integra	30	p3	(AAT)5	15	65923	65937
Ilex integra	31	p1	(A)10	10	66098	66107
Ilex integra	32	p1	(T)14	14	67650	67663
Ilex integra	33	c	(A)11ttgcg(A)10	26	73922	73947
Ilex integra	34	p1	(A)10	10	74061	74070
Ilex integra	35	p1	(T)12	12	74279	74290
Ilex integra	36	p1	(T)10	10	80896	80905
Ilex integra	37	p1	(T)10	10	82838	82847
Ilex integra	38	c	(A)12gaaatactgtttgtctaaaaaaagaaacctgcgattg(T)15	64	83891	83954
Ilex integra	39	p1	(T)10	10	86953	86962
Ilex integra	40	p1	(T)11	11	101630	101640
Ilex integra	41	p1	(A)14	14	117681	117694
Ilex integra	42	p1	(T)10	10	118559	118568
Ilex integra	43	p1	(T)10	10	129607	129616
Ilex integra	44	p1	(T)10	10	129719	129728
Ilex integra	45	p1	(A)11	11	142845	142855
Ilex integra	46	p1	(A)10	10	157523	157532
Ilex intermedia	1	p1	(A)10	10	34	43
Ilex intermedia	2	p1	(T)10	10	207	216
Ilex intermedia	3	p1	(A)11	11	3892	3902
Ilex intermedia	4	p1	(A)14	14	4557	4570
Ilex intermedia	5	p1	(A)12	12	6611	6622
Ilex intermedia	6	p1	(A)13	13	8479	8491
Ilex intermedia	7	p2	(TA)8	16	10929	10944
Ilex intermedia	8	p1	(A)11	11	12615	12625
Ilex intermedia	9	p1	(T)10	10	13314	13323
Ilex intermedia	10	p1	(A)11	11	14531	14541
Ilex intermedia	11	p2	(AT)8	16	14906	14921
Ilex intermedia	12	c	(T)10g(A)11	22	17349	17370
Ilex intermedia	13	p1	(T)11	11	19554	19564
Ilex intermedia	14	p1	(T)10	10	27280	27289
Ilex intermedia	15	c	(A)11cttattcaatttctaccattattatgatattacatattcaaatctgcttgaatcccagaaaag(A)10	84	28221	28304
Ilex intermedia	16	p1	(T)10	10	31917	31926
Ilex intermedia	17	p1	(A)10	10	32073	32082
Ilex intermedia	18	p1	(A)10	10	37327	37336
Ilex intermedia	19	c	(A)24ttccaa(C)10	40	37735	37774
Ilex intermedia	20	p1	(A)11	11	38651	38661
Ilex intermedia	21	p1	(A)11	11	46343	46353
Ilex intermedia	22	p1	(A)14	14	46594	46607
Ilex intermedia	23	p1	(A)12	12	49010	49021
Ilex intermedia	24	p1	(T)10	10	56836	56845
Ilex intermedia	25	p1	(T)14	14	57268	57281
Ilex intermedia	26	p1	(T)11	11	59596	59606
Ilex intermedia	27	p1	(T)10	10	61397	61406
Ilex intermedia	28	p1	(A)17	17	65625	65641
Ilex intermedia	29	p3	(AAT)5	15	66011	66025
Ilex intermedia	30	p1	(T)13	13	67735	67747
Ilex intermedia	31	c	(A)11ttgcg(A)10	26	74006	74031
Ilex intermedia	32	p1	(A)10	10	74145	74154
Ilex intermedia	33	p1	(T)11	11	74363	74373
Ilex intermedia	34	p1	(T)10	10	80979	80988
Ilex intermedia	35	p1	(T)10	10	82927	82936
Ilex intermedia	36	c	(A)12gaaatactgtttgtctaaaaaaagaaacctgcgattg(T)14	63	83980	84042
Ilex intermedia	37	p1	(T)10	10	87041	87050
Ilex intermedia	38	p1	(T)11	11	101718	101728
Ilex intermedia	39	p1	(T)10	10	102833	102842
Ilex intermedia	40	p1	(A)14	14	117769	117782
Ilex intermedia	41	p1	(T)10	10	118647	118656
Ilex intermedia	42	p1	(T)10	10	129695	129704
Ilex intermedia	43	p1	(T)10	10	129807	129816
Ilex intermedia	44	p1	(A)10	10	141819	141828
Ilex intermedia	45	p1	(A)11	11	142933	142943
Ilex kwangtungensis	1	c	(T)10atttaattaaaattgaattaaat(A)12	45	191	235
Ilex kwangtungensis	2	p1	(A)11	11	354	364
Ilex kwangtungensis	3	p1	(A)12	12	4568	4579
Ilex kwangtungensis	4	p1	(T)11	11	10436	10446
Ilex kwangtungensis	5	p2	(TA)6	12	10949	10960
Ilex kwangtungensis	6	p1	(A)11	11	12635	12645
Ilex kwangtungensis	7	p1	(T)12	12	13334	13345
Ilex kwangtungensis	8	p1	(A)15	15	14550	14564
Ilex kwangtungensis	9	p2	(AT)7	14	14925	14938
Ilex kwangtungensis	10	p1	(A)11	11	15644	15654
Ilex kwangtungensis	11	c	(T)12g(A)11	24	17368	17391
Ilex kwangtungensis	12	p1	(T)11	11	19575	19585
Ilex kwangtungensis	13	p1	(T)10	10	27308	27317
Ilex kwangtungensis	14	p1	(T)11	11	30576	30586
Ilex kwangtungensis	15	p1	(T)10	10	31541	31550
Ilex kwangtungensis	16	p1	(A)10	10	32102	32111
Ilex kwangtungensis	17	p2	(TA)7	14	32799	32812
Ilex kwangtungensis	18	p1	(A)10	10	37363	37372
Ilex kwangtungensis	19	p1	(A)13	13	37770	37782
Ilex kwangtungensis	20	p1	(A)10	10	38306	38315
Ilex kwangtungensis	21	p1	(A)11	11	38679	38689
Ilex kwangtungensis	22	p1	(A)14	14	46361	46374
Ilex kwangtungensis	23	p1	(A)13	13	46615	46627
Ilex kwangtungensis	24	p1	(A)13	13	49045	49057
Ilex kwangtungensis	25	p1	(T)14	14	54914	54927
Ilex kwangtungensis	26	p1	(T)10	10	56880	56889
Ilex kwangtungensis	27	p1	(T)10	10	61412	61421
Ilex kwangtungensis	28	p1	(T)11	11	62170	62180
Ilex kwangtungensis	29	p1	(A)13	13	63756	63768
Ilex kwangtungensis	30	p1	(A)10	10	66003	66012
Ilex kwangtungensis	31	p3	(AAT)5	15	66382	66396
Ilex kwangtungensis	32	p1	(T)12	12	73992	74003
Ilex kwangtungensis	33	p1	(A)10	10	74383	74392
Ilex kwangtungensis	34	p1	(T)10	10	81348	81357
Ilex kwangtungensis	35	p1	(T)10	10	83290	83299
Ilex kwangtungensis	36	c	(A)12gaaatactgtttgtctaaaaaaagaaacctgcgattg(T)20	69	84344	84412
Ilex kwangtungensis	37	p1	(T)10	10	87417	87426
Ilex kwangtungensis	38	p1	(T)10	10	102089	102098
Ilex kwangtungensis	39	p1	(T)10	10	103203	103212
Ilex kwangtungensis	40	p1	(A)11	11	111159	111169
Ilex kwangtungensis	41	p1	(A)18	18	117416	117433
Ilex kwangtungensis	42	p1	(A)14	14	118151	118164
Ilex kwangtungensis	43	p1	(T)10	10	119030	119039
Ilex kwangtungensis	44	p1	(A)11	11	126585	126595
Ilex kwangtungensis	45	p1	(T)10	10	130077	130086
Ilex kwangtungensis	46	p1	(T)10	10	130189	130198
Ilex kwangtungensis	47	p1	(T)11	11	134252	134262
Ilex kwangtungensis	48	p1	(A)10	10	142209	142218
Ilex kwangtungensis	49	p1	(A)10	10	143323	143332
Ilex kwangtungensis	50	p1	(A)10	10	157995	158004
Ilex lancilimba	1	p1	(A)11	11	342	352
Ilex lancilimba	2	p1	(A)10	10	5707	5716
Ilex lancilimba	3	p1	(T)11	11	8803	8813
Ilex lancilimba	4	p1	(T)10	10	10422	10431
Ilex lancilimba	5	p2	(TA)8	16	10934	10949
Ilex lancilimba	6	p1	(A)12	12	12622	12633
Ilex lancilimba	7	p1	(T)12	12	13322	13333
Ilex lancilimba	8	p1	(A)18	18	14538	14555
Ilex lancilimba	9	p2	(AT)7	14	14916	14929
Ilex lancilimba	10	p1	(A)10	10	15635	15644
Ilex lancilimba	11	c	(T)12g(A)10	23	17358	17380
Ilex lancilimba	12	p1	(T)11	11	19564	19574
Ilex lancilimba	13	p1	(T)10	10	27297	27306
Ilex lancilimba	14	p1	(T)11	11	30565	30575
Ilex lancilimba	15	p1	(T)10	10	31531	31540
Ilex lancilimba	16	p1	(T)10	10	31937	31946
Ilex lancilimba	17	p1	(A)11	11	32093	32103
Ilex lancilimba	18	p2	(TA)7	14	32791	32804
Ilex lancilimba	19	p1	(A)10	10	37355	37364
Ilex lancilimba	20	p1	(A)14	14	37762	37775
Ilex lancilimba	21	p1	(A)12	12	38299	38310
Ilex lancilimba	22	p1	(A)12	12	38672	38683
Ilex lancilimba	23	p1	(A)17	17	46355	46371
Ilex lancilimba	24	p1	(A)13	13	46612	46624
Ilex lancilimba	25	p1	(A)12	12	49042	49053
Ilex lancilimba	26	p1	(T)12	12	54909	54920
Ilex lancilimba	27	p1	(T)10	10	56873	56882
Ilex lancilimba	28	p1	(T)10	10	61405	61414
Ilex lancilimba	29	p1	(T)10	10	62163	62172
Ilex lancilimba	30	p1	(A)10	10	65992	66001
Ilex lancilimba	31	p3	(AAT)5	15	66371	66385
Ilex lancilimba	32	p1	(T)13	13	73972	73984
Ilex lancilimba	33	p1	(A)10	10	74364	74373
Ilex lancilimba	34	p1	(T)10	10	74716	74725
Ilex lancilimba	35	p1	(T)10	10	81330	81339
Ilex lancilimba	36	p1	(T)10	10	83272	83281
Ilex lancilimba	37	c	(A)12gaaatactgtttgtctaaaaaaagaaacctgcgattg(T)20	69	84326	84394
Ilex lancilimba	38	p1	(T)10	10	87399	87408
Ilex lancilimba	39	p1	(T)11	11	102071	102081
Ilex lancilimba	40	p1	(T)10	10	103186	103195
Ilex lancilimba	41	p1	(A)11	11	111142	111152
Ilex lancilimba	42	p1	(A)14	14	118129	118142
Ilex lancilimba	43	p1	(A)10	10	126563	126572
Ilex lancilimba	44	p1	(T)10	10	130054	130063
Ilex lancilimba	45	p1	(T)10	10	130166	130175
Ilex lancilimba	46	p1	(T)11	11	134229	134239
Ilex lancilimba	47	p1	(A)10	10	142186	142195
Ilex lancilimba	48	p1	(A)11	11	143300	143310
Ilex lancilimba	49	p1	(A)10	10	157973	157982
Ilex latifolia	1	p1	(A)10	10	34	43
Ilex latifolia	2	p1	(T)10	10	207	216
Ilex latifolia	3	p1	(A)11	11	3892	3902
Ilex latifolia	4	p1	(A)15	15	4557	4571
Ilex latifolia	5	p1	(A)13	13	6607	6619
Ilex latifolia	6	p1	(A)12	12	8476	8487
Ilex latifolia	7	p2	(TA)8	16	10925	10940
Ilex latifolia	8	p1	(A)10	10	12611	12620
Ilex latifolia	9	p1	(T)10	10	13309	13318
Ilex latifolia	10	p1	(A)11	11	14526	14536
Ilex latifolia	11	p2	(AT)8	16	14901	14916
Ilex latifolia	12	c	(T)10g(A)11	22	17344	17365
Ilex latifolia	13	p1	(T)11	11	19549	19559
Ilex latifolia	14	p1	(T)10	10	27275	27284
Ilex latifolia	15	c	(A)11cttattcaatttctaccattattatgatattacatattcaaatctgcttgaatcccagaaaag(A)10	84	28216	28299
Ilex latifolia	16	p1	(T)10	10	31912	31921
Ilex latifolia	17	p1	(A)10	10	32068	32077
Ilex latifolia	18	p1	(A)10	10	37322	37331
Ilex latifolia	19	c	(A)17ttccaa(C)10	33	37730	37762
Ilex latifolia	20	p1	(A)10	10	38638	38647
Ilex latifolia	21	p1	(A)10	10	46329	46338
Ilex latifolia	22	p1	(A)14	14	46579	46592
Ilex latifolia	23	p1	(A)12	12	48995	49006
Ilex latifolia	24	p1	(T)10	10	56821	56830
Ilex latifolia	25	p1	(T)15	15	57253	57267
Ilex latifolia	26	p1	(T)11	11	59582	59592
Ilex latifolia	27	p1	(A)15	15	65610	65624
Ilex latifolia	28	p3	(AAT)5	15	65994	66008
Ilex latifolia	29	p1	(T)13	13	67718	67730
Ilex latifolia	30	c	(A)11ttgcg(A)10	26	73989	74014
Ilex latifolia	31	p1	(A)11	11	74128	74138
Ilex latifolia	32	p1	(T)12	12	74347	74358
Ilex latifolia	33	p1	(T)10	10	80959	80968
Ilex latifolia	34	p1	(T)10	10	82907	82916
Ilex latifolia	35	c	(A)12gaaatactgtttgtctaaaaaaagaaacctgcgattg(T)14	63	83960	84022
Ilex latifolia	36	p1	(T)10	10	87021	87030
Ilex latifolia	37	p1	(T)11	11	101698	101708
Ilex latifolia	38	p1	(A)10	10	116116	116125
Ilex latifolia	39	p1	(A)14	14	117750	117763
Ilex latifolia	40	p1	(T)10	10	118628	118637
Ilex latifolia	41	p1	(T)10	10	129676	129685
Ilex latifolia	42	p1	(T)10	10	129788	129797
Ilex latifolia	43	p1	(A)11	11	142914	142924
Ilex latifolia	44	p1	(A)10	10	157592	157601
Ilex lohfauensis	1	c	(T)11agatacatattttaagaaaaaaaatattttttc(T)10atttaattcaatttgaattaaat(A)10	87	154	240
Ilex lohfauensis	2	p1	(A)11	11	4563	4573
Ilex lohfauensis	3	p1	(A)10	10	5599	5608
Ilex lohfauensis	4	p1	(T)10	10	10303	10312
Ilex lohfauensis	5	p2	(TA)6	12	10815	10826
Ilex lohfauensis	6	p1	(A)10	10	12502	12511
Ilex lohfauensis	7	p1	(T)10	10	13200	13209
Ilex lohfauensis	8	p1	(A)11	11	14417	14427
Ilex lohfauensis	9	p2	(AT)6	12	14792	14803
Ilex lohfauensis	10	p1	(A)10	10	15510	15519
Ilex lohfauensis	11	p1	(T)12	12	17233	17244
Ilex lohfauensis	12	p1	(T)11	11	19438	19448
Ilex lohfauensis	13	p1	(T)10	10	27162	27171
Ilex lohfauensis	14	p1	(T)10	10	31422	31431
Ilex lohfauensis	15	p1	(A)12	12	31577	31588
Ilex lohfauensis	16	p1	(A)10	10	36840	36849
Ilex lohfauensis	17	p1	(A)11	11	37248	37258
Ilex lohfauensis	18	p1	(A)12	12	37783	37794
Ilex lohfauensis	19	p1	(A)10	10	38100	38109
Ilex lohfauensis	20	p1	(A)11	11	45843	45853
Ilex lohfauensis	21	p1	(A)13	13	46094	46106
Ilex lohfauensis	22	p1	(A)13	13	48500	48512
Ilex lohfauensis	23	p1	(T)11	11	54368	54378
Ilex lohfauensis	24	p1	(T)10	10	56331	56340
Ilex lohfauensis	25	p1	(T)11	11	56763	56773
Ilex lohfauensis	26	p1	(T)10	10	60884	60893
Ilex lohfauensis	27	p1	(T)10	10	61660	61669
Ilex lohfauensis	28	p1	(A)10	10	63232	63241
Ilex lohfauensis	29	p1	(A)11	11	65477	65487
Ilex lohfauensis	30	p3	(AAT)5	15	65857	65871
Ilex lohfauensis	31	p1	(A)10	10	66027	66036
Ilex lohfauensis	32	p1	(A)10	10	66297	66306
Ilex lohfauensis	33	c	(A)10tagcg(A)13	28	73852	73879
Ilex lohfauensis	34	p1	(A)10	10	73993	74002
Ilex lohfauensis	35	p1	(T)10	10	80820	80829
Ilex lohfauensis	36	p1	(T)10	10	82762	82771
Ilex lohfauensis	37	c	(A)10gaaatactgtttgtctaaaaaaagaaacctgcgattg(T)16	63	83816	83878
Ilex lohfauensis	38	p1	(T)10	10	86883	86892
Ilex lohfauensis	39	p1	(T)12	12	101555	101566
Ilex lohfauensis	40	p1	(T)10	10	102671	102680
Ilex lohfauensis	41	p1	(A)11	11	110621	110631
Ilex lohfauensis	42	p1	(A)11	11	115970	115980
Ilex lohfauensis	43	p1	(A)14	14	117611	117624
Ilex lohfauensis	44	p1	(T)10	10	118490	118499
Ilex lohfauensis	45	p1	(A)11	11	126052	126062
Ilex lohfauensis	46	p1	(T)10	10	129544	129553
Ilex lohfauensis	47	p1	(T)10	10	129656	129665
Ilex lohfauensis	48	p1	(T)11	11	133713	133723
Ilex lohfauensis	49	p1	(A)10	10	141664	141673
Ilex lohfauensis	50	p1	(A)12	12	142778	142789
Ilex lohfauensis	51	p1	(A)10	10	157452	157461
Ilex lohfauensis	1	c	(T)11agatacatattttaagaaaaaaaatattttatc(T)10atttaattcaatttgaattaaat(A)10	87	149	235
Ilex lohfauensis	2	p3	(CAG)4	12	1107	1118
Ilex lohfauensis	3	p1	(A)11	11	4558	4568
Ilex lohfauensis	4	p1	(A)10	10	5594	5603
Ilex lohfauensis	5	p4	(ATTT)3	12	7075	7086
Ilex lohfauensis	6	p1	(T)10	10	10298	10307
Ilex lohfauensis	7	p2	(TA)6	12	10810	10821
Ilex lohfauensis	8	p1	(A)10	10	12497	12506
Ilex lohfauensis	9	p1	(T)11	11	13195	13205
Ilex lohfauensis	10	p1	(A)11	11	14413	14423
Ilex lohfauensis	11	p3	(AAT)4	12	14529	14540
Ilex lohfauensis	12	p2	(AT)6	12	14788	14799
Ilex lohfauensis	13	p1	(A)10	10	15506	15515
Ilex lohfauensis	14	c	(T)12g(A)10	23	17229	17251
Ilex lohfauensis	15	p1	(T)11	11	19435	19445
Ilex lohfauensis	16	p1	(T)10	10	27159	27168
Ilex lohfauensis	17	p1	(T)10	10	31419	31428
Ilex lohfauensis	18	p1	(A)12	12	31574	31585
Ilex lohfauensis	19	p2	(TA)5	10	32863	32872
Ilex lohfauensis	20	p2	(TA)5	10	33586	33595
Ilex lohfauensis	21	p3	(TTC)4	12	36651	36662
Ilex lohfauensis	22	p1	(A)11	11	36837	36847
Ilex lohfauensis	23	p1	(A)10	10	37246	37255
Ilex lohfauensis	24	p1	(A)12	12	37780	37791
Ilex lohfauensis	25	p1	(A)10	10	45841	45850
Ilex lohfauensis	26	p1	(A)13	13	46091	46103
Ilex lohfauensis	27	p1	(A)13	13	48497	48509
Ilex lohfauensis	28	p4	(TATT)3	12	52550	52561
Ilex lohfauensis	29	p1	(T)11	11	54366	54376
Ilex lohfauensis	30	p1	(T)10	10	56329	56338
Ilex lohfauensis	31	p1	(T)10	10	56761	56770
Ilex lohfauensis	32	p1	(T)10	10	60881	60890
Ilex lohfauensis	33	p1	(T)12	12	61657	61668
Ilex lohfauensis	34	p1	(A)10	10	63231	63240
Ilex lohfauensis	35	p1	(A)11	11	65476	65486
Ilex lohfauensis	36	p3	(AAT)5	15	65856	65870
Ilex lohfauensis	37	p1	(A)10	10	66026	66035
Ilex lohfauensis	38	p1	(A)10	10	66296	66305
Ilex lohfauensis	39	p3	(TTC)4	12	70153	70164
Ilex lohfauensis	40	p4	(AAAG)3	12	72901	72912
Ilex lohfauensis	41	p1	(A)13	13	73865	73877
Ilex lohfauensis	42	p1	(A)10	10	73991	74000
Ilex lohfauensis	43	p1	(T)10	10	80818	80827
Ilex lohfauensis	44	p1	(T)10	10	82760	82769
Ilex lohfauensis	45	c	(A)10gaaatactgtttgtctaaaaaaagaaacctgcgattg(T)16	63	83814	83876
Ilex lohfauensis	46	p1	(T)10	10	86881	86890
Ilex lohfauensis	47	p1	(T)12	12	101553	101564
Ilex lohfauensis	48	p1	(T)10	10	102669	102678
Ilex lohfauensis	49	p1	(A)11	11	110619	110629
Ilex lohfauensis	50	p4	(TTAT)3	12	111028	111039
Ilex lohfauensis	51	p1	(A)11	11	115968	115978
Ilex lohfauensis	52	p1	(A)14	14	117609	117622
Ilex lohfauensis	53	p1	(T)10	10	118488	118497
Ilex lohfauensis	54	p1	(A)11	11	126050	126060
Ilex lohfauensis	55	p1	(T)10	10	129542	129551
Ilex lohfauensis	56	p1	(T)10	10	129654	129663
Ilex lohfauensis	57	p4	(ATAA)3	12	133301	133312
Ilex lohfauensis	58	p1	(T)11	11	133711	133721
Ilex lohfauensis	59	p1	(A)10	10	141662	141671
Ilex lohfauensis	60	p1	(A)12	12	142776	142787
Ilex lohfauensis	61	p1	(A)10	10	157450	157459
Ilex memecylifolia	1	c	(T)11agatacatattttaagaaaaaaaatattttatc(T)12atttaattcaatttgaattaaat(A)10	89	147	235
Ilex memecylifolia	2	p1	(A)12	12	4558	4569
Ilex memecylifolia	3	p1	(A)10	10	8357	8366
Ilex memecylifolia	4	p1	(T)10	10	9283	9292
Ilex memecylifolia	5	p1	(T)10	10	10297	10306
Ilex memecylifolia	6	p1	(A)11	11	12494	12504
Ilex memecylifolia	7	p1	(T)10	10	13193	13202
Ilex memecylifolia	8	p1	(A)11	11	14410	14420
Ilex memecylifolia	9	p2	(AT)6	12	14785	14796
Ilex memecylifolia	10	p1	(A)10	10	15503	15512
Ilex memecylifolia	11	c	(T)13g(A)10	24	17225	17248
Ilex memecylifolia	12	p1	(T)11	11	19432	19442
Ilex memecylifolia	13	p1	(T)10	10	27156	27165
Ilex memecylifolia	14	p1	(A)12	12	28169	28180
Ilex memecylifolia	15	p1	(T)10	10	31800	31809
Ilex memecylifolia	16	p1	(A)10	10	31955	31964
Ilex memecylifolia	17	p1	(A)11	11	37219	37229
Ilex memecylifolia	18	p1	(A)10	10	37628	37637
Ilex memecylifolia	19	p1	(A)12	12	38162	38173
Ilex memecylifolia	20	p1	(A)10	10	38535	38544
Ilex memecylifolia	21	p1	(A)10	10	46224	46233
Ilex memecylifolia	22	p1	(A)14	14	46474	46487
Ilex memecylifolia	23	p1	(A)12	12	48880	48891
Ilex memecylifolia	24	p1	(T)10	10	54735	54744
Ilex memecylifolia	25	p1	(T)10	10	56697	56706
Ilex memecylifolia	26	p1	(T)12	12	57129	57140
Ilex memecylifolia	27	p1	(T)11	11	61251	61261
Ilex memecylifolia	28	p1	(T)10	10	62033	62042
Ilex memecylifolia	29	p1	(A)11	11	65849	65859
Ilex memecylifolia	30	p3	(AAT)5	15	66229	66243
Ilex memecylifolia	31	p1	(A)10	10	66667	66676
Ilex memecylifolia	32	p1	(T)12	12	67947	67958
Ilex memecylifolia	33	p1	(A)13	13	74236	74248
Ilex memecylifolia	34	p1	(A)11	11	74362	74372
Ilex memecylifolia	35	p1	(T)11	11	74581	74591
Ilex memecylifolia	36	p1	(T)10	10	81192	81201
Ilex memecylifolia	37	p1	(T)10	10	83134	83143
Ilex memecylifolia	38	c	(A)10gaaatactgtttgtctaaaaaaagaaacctgcgattg(T)16	63	84188	84250
Ilex memecylifolia	39	p1	(T)10	10	85557	85566
Ilex memecylifolia	40	p1	(T)10	10	87257	87266
Ilex memecylifolia	41	p1	(T)12	12	101929	101940
Ilex memecylifolia	42	p1	(T)10	10	103045	103054
Ilex memecylifolia	43	p1	(A)11	11	110995	111005
Ilex memecylifolia	44	p1	(A)12	12	116344	116355
Ilex memecylifolia	45	p1	(A)14	14	117986	117999
Ilex memecylifolia	46	p1	(T)10	10	118865	118874
Ilex memecylifolia	47	p1	(A)10	10	126427	126436
Ilex memecylifolia	48	p1	(T)10	10	129918	129927
Ilex memecylifolia	49	p1	(T)10	10	130030	130039
Ilex memecylifolia	50	p1	(T)11	11	134087	134097
Ilex memecylifolia	51	p1	(A)10	10	142038	142047
Ilex memecylifolia	52	p1	(A)12	12	143152	143163
Ilex memecylifolia	53	p1	(A)10	10	157826	157835
Ilex micrococca	1	c	(T)12agatacatattttaagaaaaaaatattttatc(T)11atttaattcaatttgaattaaat(A)10	88	149	236
Ilex micrococca	2	p1	(A)11	11	341	351
Ilex micrococca	3	p1	(A)13	13	4551	4563
Ilex micrococca	4	p1	(C)11	11	7348	7358
Ilex micrococca	5	p1	(A)11	11	8349	8359
Ilex micrococca	6	p1	(T)11	11	8664	8674
Ilex micrococca	7	p1	(T)10	10	10270	10279
Ilex micrococca	8	p2	(TA)7	14	10782	10795
Ilex micrococca	9	p1	(A)11	11	12464	12474
Ilex micrococca	10	p1	(T)12	12	13163	13174
Ilex micrococca	11	p1	(A)11	11	14382	14392
Ilex micrococca	12	p2	(AT)8	16	14757	14772
Ilex micrococca	13	p1	(A)11	11	15478	15488
Ilex micrococca	14	c	(T)11c(A)10	22	17203	17224
Ilex micrococca	15	p1	(T)11	11	19408	19418
Ilex micrococca	16	p1	(T)10	10	27138	27147
Ilex micrococca	17	p1	(A)11	11	28151	28161
Ilex micrococca	18	p1	(T)12	12	31783	31794
Ilex micrococca	19	p1	(A)11	11	37208	37218
Ilex micrococca	20	p1	(A)11	11	38148	38158
Ilex micrococca	21	p1	(T)10	10	45208	45217
Ilex micrococca	22	p1	(A)12	12	46210	46221
Ilex micrococca	23	p1	(A)12	12	46462	46473
Ilex micrococca	24	p1	(A)11	11	48856	48866
Ilex micrococca	25	p1	(T)10	10	53805	53814
Ilex micrococca	26	p1	(T)10	10	54716	54725
Ilex micrococca	27	p1	(T)10	10	56678	56687
Ilex micrococca	28	p1	(T)11	11	57110	57120
Ilex micrococca	29	p1	(T)11	11	61987	61997
Ilex micrococca	30	p1	(A)11	11	65799	65809
Ilex micrococca	31	p3	(AAT)5	15	66179	66193
Ilex micrococca	32	p1	(A)10	10	66617	66626
Ilex micrococca	33	p1	(T)13	13	67897	67909
Ilex micrococca	34	p1	(T)10	10	69792	69801
Ilex micrococca	35	p1	(T)10	10	71346	71355
Ilex micrococca	36	c	(A)10ttgcg(A)10	25	74178	74202
Ilex micrococca	37	p1	(T)11	11	74532	74542
Ilex micrococca	38	p1	(T)10	10	81142	81151
Ilex micrococca	39	p1	(T)10	10	83084	83093
Ilex micrococca	40	c	(A)10gaaatactgtttgtctaaaaaaagaaacctgcgattg(T)14	61	84139	84199
Ilex micrococca	41	p1	(T)12	12	101877	101888
Ilex micrococca	42	p1	(T)10	10	102993	103002
Ilex micrococca	43	p1	(A)12	12	110943	110954
Ilex micrococca	44	p1	(A)14	14	117931	117944
Ilex micrococca	45	p1	(T)10	10	118810	118819
Ilex micrococca	46	p1	(T)10	10	129860	129869
Ilex micrococca	47	p1	(T)10	10	129972	129981
Ilex micrococca	48	p1	(T)12	12	134029	134040
Ilex micrococca	49	p1	(A)10	10	141981	141990
Ilex micrococca	50	p1	(A)12	12	143095	143106
Ilex paraguariensis	1	p1	(T)10	10	139	148
Ilex paraguariensis	2	p1	(A)16	16	4499	4514
Ilex paraguariensis	3	p1	(A)10	10	5660	5669
Ilex paraguariensis	4	p1	(A)11	11	6561	6571
Ilex paraguariensis	5	p1	(T)10	10	8767	8776
Ilex paraguariensis	6	c	(T)10gtttcaacgaatcataaataaaatgatttatctgatttgaaaacaaaaatggttgaacaac(A)11	82	9380	9461
Ilex paraguariensis	7	p1	(A)10	10	10120	10129
Ilex paraguariensis	8	p2	(TA)7	14	10886	10899
Ilex paraguariensis	9	p1	(A)10	10	12569	12578
Ilex paraguariensis	10	p1	(A)11	11	14472	14482
Ilex paraguariensis	11	p2	(AT)6	12	14848	14859
Ilex paraguariensis	12	c	(T)10g(A)11	22	17287	17308
Ilex paraguariensis	13	p1	(T)11	11	19492	19502
Ilex paraguariensis	14	p1	(T)10	10	27210	27219
Ilex paraguariensis	15	p1	(T)10	10	31433	31442
Ilex paraguariensis	16	p1	(T)14	14	31839	31852
Ilex paraguariensis	17	p1	(A)12	12	37194	37205
Ilex paraguariensis	18	p1	(A)12	12	37604	37615
Ilex paraguariensis	19	p1	(A)12	12	38133	38144
Ilex paraguariensis	20	p1	(A)10	10	38507	38516
Ilex paraguariensis	21	p1	(A)11	11	46173	46183
Ilex paraguariensis	22	p1	(A)11	11	46424	46434
Ilex paraguariensis	23	p1	(A)12	12	48836	48847
Ilex paraguariensis	24	p1	(T)10	10	53779	53788
Ilex paraguariensis	25	p1	(T)10	10	54690	54699
Ilex paraguariensis	26	p1	(T)10	10	56652	56661
Ilex paraguariensis	27	p1	(T)10	10	57084	57093
Ilex paraguariensis	28	p1	(T)10	10	61188	61197
Ilex paraguariensis	29	p1	(T)11	11	61946	61956
Ilex paraguariensis	30	p1	(A)12	12	63532	63543
Ilex paraguariensis	31	p3	(AAT)5	15	66140	66154
Ilex paraguariensis	32	p1	(T)10	10	67870	67879
Ilex paraguariensis	33	p1	(T)10	10	69762	69771
Ilex paraguariensis	34	p1	(T)12	12	71317	71328
Ilex paraguariensis	35	c	(A)10ttgcg(A)12	27	74148	74174
Ilex paraguariensis	36	p1	(A)11	11	74290	74300
Ilex paraguariensis	37	p1	(T)10	10	74509	74518
Ilex paraguariensis	38	p1	(T)10	10	81119	81128
Ilex paraguariensis	39	p1	(T)10	10	83061	83070
Ilex paraguariensis	40	p1	(T)16	16	84160	84175
Ilex paraguariensis	41	p1	(T)11	11	87162	87172
Ilex paraguariensis	42	p1	(T)10	10	101820	101829
Ilex paraguariensis	43	p1	(T)11	11	102933	102943
Ilex paraguariensis	44	p1	(A)11	11	110885	110895
Ilex paraguariensis	45	p1	(A)10	10	116224	116233
Ilex paraguariensis	46	p1	(A)13	13	117772	117784
Ilex paraguariensis	47	p1	(T)13	13	118694	118706
Ilex paraguariensis	48	p1	(A)10	10	126186	126195
Ilex paraguariensis	49	p1	(T)12	12	129679	129690
Ilex paraguariensis	50	p1	(T)10	10	129793	129802
Ilex paraguariensis	51	p1	(T)11	11	133856	133866
Ilex paraguariensis	52	p1	(A)11	11	141808	141818
Ilex paraguariensis	53	p1	(A)10	10	142922	142931
Ilex paraguariensis	54	p1	(A)11	11	157579	157589
Ilex polyneura	1	p1	(A)10	10	34	43
Ilex polyneura	2	c	(T)11agatacatattttaagaaaaaaaatattttatc(T)11	55	207	261
Ilex polyneura	3	p1	(A)15	15	4630	4644
Ilex polyneura	4	p1	(A)10	10	5672	5681
Ilex polyneura	5	p1	(T)10	10	7961	7970
Ilex polyneura	6	p1	(T)10	10	10369	10378
Ilex polyneura	7	p2	(TA)8	16	10881	10896
Ilex polyneura	8	p1	(A)15	15	12567	12581
Ilex polyneura	9	p1	(A)10	10	14485	14494
Ilex polyneura	10	p2	(AT)6	12	14859	14870
Ilex polyneura	11	p1	(A)12	12	15576	15587
Ilex polyneura	12	p1	(A)12	12	17311	17322
Ilex polyneura	13	p1	(T)11	11	19495	19505
Ilex polyneura	14	p1	(T)10	10	27218	27227
Ilex polyneura	15	p1	(A)10	10	28231	28240
Ilex polyneura	16	p1	(T)11	11	31856	31866
Ilex polyneura	17	p1	(A)12	12	37274	37285
Ilex polyneura	18	p1	(A)14	14	37680	37693
Ilex polyneura	19	p1	(A)12	12	38211	38222
Ilex polyneura	20	p1	(A)10	10	38584	38593
Ilex polyneura	21	p1	(A)10	10	46272	46281
Ilex polyneura	22	p1	(A)11	11	46522	46532
Ilex polyneura	23	p1	(A)12	12	48964	48975
Ilex polyneura	24	c	(T)10gcattgggctttttcattaactgatataaatatcagttagtctgccata(T)10	69	53928	53996
Ilex polyneura	25	p1	(T)16	16	54841	54856
Ilex polyneura	26	p1	(T)10	10	56808	56817
Ilex polyneura	27	p1	(T)11	11	59442	59452
Ilex polyneura	28	p1	(T)10	10	61355	61364
Ilex polyneura	29	p1	(T)10	10	62113	62122
Ilex polyneura	30	p1	(A)10	10	63698	63707
Ilex polyneura	31	p1	(A)10	10	65943	65952
Ilex polyneura	32	p3	(AAT)5	15	66319	66333
Ilex polyneura	33	p1	(A)12	12	66553	66564
Ilex polyneura	34	p1	(T)12	12	67835	67846
Ilex polyneura	35	p1	(T)10	10	69728	69737
Ilex polyneura	36	p1	(T)10	10	70398	70407
Ilex polyneura	37	p1	(A)14	14	71253	71266
Ilex polyneura	38	p1	(A)10	10	74133	74142
Ilex polyneura	39	p1	(A)11	11	74256	74266
Ilex polyneura	40	p1	(T)10	10	81087	81096
Ilex polyneura	41	p1	(T)10	10	83029	83038
Ilex polyneura	42	c	(A)14gaaatactgtttgtctaaaaaaagaaacctgcgattg(T)10	61	84072	84132
Ilex polyneura	43	p1	(T)12	12	85438	85449
Ilex polyneura	44	p1	(T)10	10	87141	87150
Ilex polyneura	45	p1	(T)10	10	102926	102935
Ilex polyneura	46	p1	(A)10	10	116227	116236
Ilex polyneura	47	p1	(A)14	14	117866	117879
Ilex polyneura	48	p1	(T)10	10	129793	129802
Ilex polyneura	49	p1	(T)10	10	129905	129914
Ilex polyneura	50	p1	(A)10	10	141827	141836
Ilex polyneura	51	p1	(A)10	10	157612	157621
Ilex pubescens	1	p1	(A)10	10	34	43
Ilex pubescens	2	c	(T)11agatacatattttaagaaaaaaatattttatc(T)24atttaattcaaattgaattaaat(A)10	100	207	306
Ilex pubescens	3	p1	(A)12	12	4631	4642
Ilex pubescens	4	p1	(T)10	10	7954	7963
Ilex pubescens	5	p1	(T)10	10	10363	10372
Ilex pubescens	6	p2	(TA)7	14	10875	10888
Ilex pubescens	7	p1	(A)15	15	12561	12575
Ilex pubescens	8	p1	(A)10	10	14479	14488
Ilex pubescens	9	p2	(AT)6	12	14853	14864
Ilex pubescens	10	p1	(A)12	12	15571	15582
Ilex pubescens	11	c	(T)11g(A)10	22	17296	17317
Ilex pubescens	12	p1	(T)11	11	19501	19511
Ilex pubescens	13	p1	(T)10	10	27224	27233
Ilex pubescens	14	p1	(A)10	10	28237	28246
Ilex pubescens	15	p1	(T)10	10	31863	31872
Ilex pubescens	16	p1	(A)13	13	37280	37292
Ilex pubescens	17	p1	(A)14	14	37687	37700
Ilex pubescens	18	p1	(A)13	13	38218	38230
Ilex pubescens	19	p1	(A)11	11	46275	46285
Ilex pubescens	20	p1	(A)12	12	48967	48978
Ilex pubescens	21	c	(T)10gcattgggctttttcattaactgatataaatatcagttagtctgccata(T)10	69	53929	53997
Ilex pubescens	22	p1	(T)16	16	54842	54857
Ilex pubescens	23	p1	(T)10	10	56809	56818
Ilex pubescens	24	p1	(T)10	10	57241	57250
Ilex pubescens	25	p1	(T)11	11	59444	59454
Ilex pubescens	26	p1	(T)10	10	61347	61356
Ilex pubescens	27	p1	(T)11	11	62105	62115
Ilex pubescens	28	p1	(A)10	10	63691	63700
Ilex pubescens	29	p1	(A)10	10	65936	65945
Ilex pubescens	30	p3	(AAT)5	15	66313	66327
Ilex pubescens	31	p1	(A)12	12	66547	66558
Ilex pubescens	32	p1	(T)13	13	67829	67841
Ilex pubescens	33	p1	(T)10	10	69724	69733
Ilex pubescens	34	p1	(T)10	10	70394	70403
Ilex pubescens	35	p1	(A)15	15	71249	71263
Ilex pubescens	36	p1	(A)11	11	74129	74139
Ilex pubescens	37	p1	(T)10	10	74470	74479
Ilex pubescens	38	p1	(T)10	10	81084	81093
Ilex pubescens	39	p1	(T)10	10	83026	83035
Ilex pubescens	40	c	(A)12gaaatactgtttgtctaaaaaaagaaacctgcgattg(T)10	59	84080	84138
Ilex pubescens	41	p1	(T)10	10	85444	85453
Ilex pubescens	42	p1	(T)10	10	87144	87153
Ilex pubescens	43	p1	(T)10	10	102935	102944
Ilex pubescens	44	p1	(A)11	11	116244	116254
Ilex pubescens	45	p1	(A)14	14	117883	117896
Ilex pubescens	46	p1	(A)10	10	124503	124512
Ilex pubescens	47	p1	(T)10	10	129811	129820
Ilex pubescens	48	p1	(T)10	10	129923	129932
Ilex pubescens	49	p1	(A)10	10	141941	141950
Ilex pubescens	50	p1	(A)10	10	157732	157741
Ilex purpurea	1	p1	(A)20	20	4549	4568
Ilex purpurea	2	p1	(A)10	10	6614	6623
Ilex purpurea	3	p1	(A)11	11	8478	8488
Ilex purpurea	4	p1	(A)12	12	9475	9486
Ilex purpurea	5	p1	(T)10	10	10399	10408
Ilex purpurea	6	p2	(TA)8	16	10911	10926
Ilex purpurea	7	p1	(A)11	11	12597	12607
Ilex purpurea	8	p1	(T)10	10	13296	13305
Ilex purpurea	9	p1	(A)15	15	14511	14525
Ilex purpurea	10	p1	(A)10	10	15597	15606
Ilex purpurea	11	p1	(A)11	11	17329	17339
Ilex purpurea	12	p1	(T)11	11	19523	19533
Ilex purpurea	13	p1	(T)10	10	27263	27272
Ilex purpurea	14	p1	(T)12	12	30530	30541
Ilex purpurea	15	p1	(A)12	12	32043	32054
Ilex purpurea	16	p1	(A)10	10	37279	37288
Ilex purpurea	17	p1	(A)13	13	37685	37697
Ilex purpurea	18	p1	(A)11	11	38592	38602
Ilex purpurea	19	p1	(A)11	11	46270	46280
Ilex purpurea	20	p1	(A)20	20	46511	46530
Ilex purpurea	21	p1	(A)12	12	48949	48960
Ilex purpurea	22	p1	(T)10	10	53909	53918
Ilex purpurea	23	p1	(T)11	11	54820	54830
Ilex purpurea	24	p1	(T)10	10	56783	56792
Ilex purpurea	25	p1	(T)10	10	61332	61341
Ilex purpurea	26	c	(A)10tggttctttcgagcattcattgaaaggagacaagacacttgcttcgaatttgaccaattgagatatctggaaacccta(T)10	98	63663	63760
Ilex purpurea	27	p1	(A)10	10	65914	65923
Ilex purpurea	28	p3	(AAT)5	15	66293	66307
Ilex purpurea	29	p1	(T)13	13	68016	68028
Ilex purpurea	30	p1	(T)12	12	69906	69917
Ilex purpurea	31	p1	(T)10	10	73896	73905
Ilex purpurea	32	p1	(A)10	10	74285	74294
Ilex purpurea	33	p1	(T)10	10	81239	81248
Ilex purpurea	34	p1	(T)10	10	83180	83189
Ilex purpurea	35	c	(A)12gaaatactgtttgtctaaaaaaagaaacctgcgattg(T)19	68	84235	84302
Ilex purpurea	36	p1	(T)12	12	101977	101988
Ilex purpurea	37	p1	(T)10	10	103093	103102
Ilex purpurea	38	p1	(A)10	10	111049	111058
Ilex purpurea	39	p1	(A)11	11	116403	116413
Ilex purpurea	40	p1	(A)14	14	118014	118027
Ilex purpurea	41	p1	(T)10	10	118893	118902
Ilex purpurea	42	p1	(A)11	11	126450	126460
Ilex purpurea	43	p1	(T)10	10	129942	129951
Ilex purpurea	44	p1	(T)10	10	130054	130063
Ilex purpurea	45	p1	(T)10	10	134117	134126
Ilex purpurea	46	p1	(A)10	10	142073	142082
Ilex purpurea	47	p1	(A)12	12	143187	143198
Ilex rotunda	1	c	(T)15agatacatattttaagaaaaaaatattttatc(T)10atttaattaaaattgaattaaat(A)10	90	139	228
Ilex rotunda	2	p1	(A)10	10	3881	3890
Ilex rotunda	3	p1	(A)12	12	4545	4556
Ilex rotunda	4	p1	(A)10	10	5585	5594
Ilex rotunda	5	p2	(TA)7	14	10794	10807
Ilex rotunda	6	p1	(A)11	11	12479	12489
Ilex rotunda	7	p1	(A)10	10	14393	14402
Ilex rotunda	8	p2	(AT)7	14	14767	14780
Ilex rotunda	9	p1	(A)11	11	15486	15496
Ilex rotunda	10	c	(T)11g(A)10	22	17211	17232
Ilex rotunda	11	p1	(T)11	11	19416	19426
Ilex rotunda	12	p1	(T)10	10	27139	27148
Ilex rotunda	13	p1	(A)10	10	28152	28161
Ilex rotunda	14	p1	(T)10	10	31782	31791
Ilex rotunda	15	p1	(A)13	13	37205	37217
Ilex rotunda	16	p1	(A)15	15	37612	37626
Ilex rotunda	17	p1	(A)12	12	38145	38156
Ilex rotunda	18	p1	(A)10	10	46205	46214
Ilex rotunda	19	p1	(A)10	10	46455	46464
Ilex rotunda	20	p1	(A)10	10	48896	48905
Ilex rotunda	21	c	(T)11gcattgggctttttcattaactgatataaatatcagttagtcggccata(T)10	70	53855	53924
Ilex rotunda	22	p1	(T)13	13	54768	54780
Ilex rotunda	23	p1	(T)10	10	56732	56741
Ilex rotunda	24	p1	(T)12	12	57164	57175
Ilex rotunda	25	p1	(T)13	13	59369	59381
Ilex rotunda	26	p1	(T)13	13	61284	61296
Ilex rotunda	27	p1	(T)11	11	62044	62054
Ilex rotunda	28	c	(A)10tggttctttcgagcattcattgaaaggagacaagacacttgcttcgaatttgaccaattgagatatctggaaacccta(T)11	99	63629	63727
Ilex rotunda	29	p1	(A)12	12	65877	65888
Ilex rotunda	30	p3	(AAT)5	15	66257	66271
Ilex rotunda	31	p1	(T)11	11	67770	67780
Ilex rotunda	32	p1	(T)12	12	69663	69674
Ilex rotunda	33	p1	(A)14	14	71189	71202
Ilex rotunda	34	p1	(T)10	10	73665	73674
Ilex rotunda	35	p1	(A)10	10	74070	74079
Ilex rotunda	36	p1	(T)11	11	74410	74420
Ilex rotunda	37	p1	(T)10	10	81025	81034
Ilex rotunda	38	p1	(T)10	10	82967	82976
Ilex rotunda	39	p1	(A)12	12	84021	84032
Ilex rotunda	40	p1	(T)11	11	85377	85387
Ilex rotunda	41	p1	(T)16	16	87077	87092
Ilex rotunda	42	p1	(T)11	11	101744	101754
Ilex rotunda	43	p1	(T)10	10	102865	102874
Ilex rotunda	44	p1	(A)11	11	116200	116210
Ilex rotunda	45	p1	(A)14	14	117838	117851
Ilex rotunda	46	p1	(T)10	10	118716	118725
Ilex rotunda	47	p1	(T)10	10	129877	129886
Ilex rotunda	48	p1	(A)10	10	141921	141930
Ilex rotunda	49	p1	(A)11	11	143041	143051
Ilex rotunda	50	p1	(A)16	16	157703	157718
Ilex sp.	1	p1	(A)10	10	34	43
Ilex sp.	2	p1	(T)10	10	207	216
Ilex sp.	3	p1	(A)10	10	3892	3901
Ilex sp.	4	p1	(A)15	15	4556	4570
Ilex sp.	5	p1	(A)10	10	5716	5725
Ilex sp.	6	p1	(A)13	13	6612	6624
Ilex sp.	7	p1	(A)13	13	8481	8493
Ilex sp.	8	p1	(T)11	11	8817	8827
Ilex sp.	9	p2	(TA)8	16	10932	10947
Ilex sp.	10	p1	(A)12	12	12618	12629
Ilex sp.	11	p1	(T)10	10	13318	13327
Ilex sp.	12	p1	(A)11	11	14535	14545
Ilex sp.	13	p2	(AT)8	16	14910	14925
Ilex sp.	14	c	(T)10g(A)12	23	17353	17375
Ilex sp.	15	p1	(T)11	11	19559	19569
Ilex sp.	16	p1	(T)10	10	27285	27294
Ilex sp.	17	c	(A)10cttattcaatttctaccattattatgatattacatattcaaatctgcttgaatcccagaaaag(A)10	83	28226	28308
Ilex sp.	18	p1	(T)10	10	31921	31930
Ilex sp.	19	p1	(A)10	10	32077	32086
Ilex sp.	20	p1	(A)11	11	37332	37342
Ilex sp.	21	c	(A)20ttccaa(C)10	36	37741	37776
Ilex sp.	22	p1	(A)10	10	38653	38662
Ilex sp.	23	p1	(A)10	10	46344	46353
Ilex sp.	24	p1	(A)13	13	46594	46606
Ilex sp.	25	p1	(A)12	12	49009	49020
Ilex sp.	26	p1	(T)10	10	56836	56845
Ilex sp.	27	p1	(T)12	12	57268	57279
Ilex sp.	28	p1	(T)10	10	59594	59603
Ilex sp.	29	p1	(A)15	15	65621	65635
Ilex sp.	30	p3	(AAT)5	15	66005	66019
Ilex sp.	31	p1	(A)10	10	66180	66189
Ilex sp.	32	p1	(T)13	13	67730	67742
Ilex sp.	33	c	(A)11ttgcg(A)10	26	74001	74026
Ilex sp.	34	p1	(A)10	10	74140	74149
Ilex sp.	35	p1	(T)10	10	74358	74367
Ilex sp.	36	p1	(T)10	10	80973	80982
Ilex sp.	37	p1	(T)10	10	82921	82930
Ilex sp.	38	c	(A)12gaaatactgtttgtctaaaaaaagaaacctgcgattg(T)14	63	83974	84036
Ilex sp.	39	p1	(T)10	10	87027	87036
Ilex sp.	40	p1	(T)11	11	101703	101713
Ilex sp.	41	p1	(T)10	10	102818	102827
Ilex sp.	42	p1	(A)14	14	117760	117773
Ilex sp.	43	p1	(T)10	10	118638	118647
Ilex sp.	44	p1	(T)10	10	129686	129695
Ilex sp.	45	p1	(T)10	10	129798	129807
Ilex sp.	46	p1	(A)10	10	141810	141819
Ilex sp.	47	p1	(A)11	11	142924	142934
Ilex sp.	48	p1	(A)10	10	157602	157611
Ilex suaveolens	1	p1	(A)11	11	4433	4443
Ilex suaveolens	2	p1	(A)10	10	6485	6494
Ilex suaveolens	3	p1	(A)10	10	9377	9386
Ilex suaveolens	4	p1	(T)12	12	10299	10310
Ilex suaveolens	5	p2	(TA)7	14	10812	10825
Ilex suaveolens	6	p1	(A)11	11	12497	12507
Ilex suaveolens	7	p1	(T)10	10	13196	13205
Ilex suaveolens	8	p1	(A)14	14	14412	14425
Ilex suaveolens	9	p2	(AT)7	14	14790	14803
Ilex suaveolens	10	p1	(A)11	11	15509	15519
Ilex suaveolens	11	c	(T)10g(A)11	22	17234	17255
Ilex suaveolens	12	p1	(T)11	11	19439	19449
Ilex suaveolens	13	p1	(T)10	10	27172	27181
Ilex suaveolens	14	p1	(T)11	11	30438	30448
Ilex suaveolens	15	p1	(A)10	10	31964	31973
Ilex suaveolens	16	p2	(TA)7	14	32664	32677
Ilex suaveolens	17	p1	(A)10	10	37234	37243
Ilex suaveolens	18	p1	(A)13	13	37645	37657
Ilex suaveolens	19	p1	(A)15	15	38181	38195
Ilex suaveolens	20	p1	(A)11	11	46230	46240
Ilex suaveolens	21	p1	(A)12	12	46481	46492
Ilex suaveolens	22	p1	(A)13	13	48899	48911
Ilex suaveolens	23	p1	(T)10	10	53853	53862
Ilex suaveolens	24	p1	(T)13	13	54764	54776
Ilex suaveolens	25	p1	(T)10	10	56729	56738
Ilex suaveolens	26	p1	(T)10	10	61279	61288
Ilex suaveolens	27	p1	(T)11	11	62038	62048
Ilex suaveolens	28	p1	(A)10	10	65868	65877
Ilex suaveolens	29	p3	(AAT)5	15	66247	66261
Ilex suaveolens	30	p1	(T)11	11	73858	73868
Ilex suaveolens	31	p1	(A)11	11	74248	74258
Ilex suaveolens	32	p1	(T)10	10	81214	81223
Ilex suaveolens	33	p1	(T)10	10	83156	83165
Ilex suaveolens	34	p1	(T)10	10	83667	83676
Ilex suaveolens	35	c	(A)13gaaatactgtttgtctaaaaaaagaaacctgcgattg(T)14	64	84210	84273
Ilex suaveolens	36	p1	(T)10	10	101943	101952
Ilex suaveolens	37	p1	(T)10	10	103057	103066
Ilex suaveolens	38	p1	(A)10	10	111013	111022
Ilex suaveolens	39	p1	(A)11	11	116345	116355
Ilex suaveolens	40	p1	(A)14	14	117984	117997
Ilex suaveolens	41	p1	(T)10	10	118863	118872
Ilex suaveolens	42	p1	(A)11	11	124605	124615
Ilex suaveolens	43	p1	(A)13	13	126422	126434
Ilex suaveolens	44	p1	(T)10	10	129916	129925
Ilex suaveolens	45	p1	(T)10	10	130028	130037
Ilex suaveolens	46	p1	(T)10	10	134091	134100
Ilex suaveolens	47	p1	(A)10	10	142047	142056
Ilex suaveolens	48	p1	(A)10	10	143161	143170
Ilex triflora	1	p1	(T)11	11	191	201
Ilex triflora	2	p1	(A)10	10	3836	3845
Ilex triflora	3	p1	(A)12	12	4500	4511
Ilex triflora	4	p1	(A)11	11	5646	5656
Ilex triflora	5	p1	(T)11	11	6772	6782
Ilex triflora	6	p1	(T)10	10	8667	8676
Ilex triflora	7	p1	(A)10	10	9365	9374
Ilex triflora	8	p1	(T)11	11	10287	10297
Ilex triflora	9	p2	(TA)7	14	10800	10813
Ilex triflora	10	p1	(A)10	10	12484	12493
Ilex triflora	11	p1	(T)11	11	13182	13192
Ilex triflora	12	p1	(A)14	14	14397	14410
Ilex triflora	13	p2	(AT)6	12	14775	14786
Ilex triflora	14	p1	(A)12	12	15486	15497
Ilex triflora	15	c	(T)12g(A)10	23	17211	17233
Ilex triflora	16	p1	(T)11	11	19417	19427
Ilex triflora	17	p1	(T)10	10	27141	27150
Ilex triflora	18	p1	(T)10	10	30376	30385
Ilex triflora	19	p1	(A)12	12	31893	31904
Ilex triflora	20	p2	(TA)8	16	32592	32607
Ilex triflora	21	p1	(A)10	10	37158	37167
Ilex triflora	22	c	(A)11gaaaattccaaa(C)11	34	37565	37598
Ilex triflora	23	p1	(A)11	11	38105	38115
Ilex triflora	24	p1	(A)10	10	38477	38486
Ilex triflora	25	p1	(A)10	10	44286	44295
Ilex triflora	26	p1	(A)10	10	46170	46179
Ilex triflora	27	p1	(A)15	15	46420	46434
Ilex triflora	28	p1	(A)12	12	48864	48875
Ilex triflora	29	p1	(T)11	11	53815	53825
Ilex triflora	30	p1	(T)12	12	54727	54738
Ilex triflora	31	p1	(T)10	10	56691	56700
Ilex triflora	32	p1	(T)13	13	61216	61228
Ilex triflora	33	p1	(T)10	10	61977	61986
Ilex triflora	34	p1	(A)11	11	63551	63561
Ilex triflora	35	p1	(A)10	10	65797	65806
Ilex triflora	36	p3	(AAT)5	15	66176	66190
Ilex triflora	37	p1	(A)10	10	66334	66343
Ilex triflora	38	p1	(T)11	11	67883	67893
Ilex triflora	39	p1	(T)14	14	73778	73791
Ilex triflora	40	p1	(A)11	11	74171	74181
Ilex triflora	41	p1	(A)10	10	74308	74317
Ilex triflora	42	p1	(T)10	10	81139	81148
Ilex triflora	43	p1	(T)10	10	83081	83090
Ilex triflora	44	c	(A)13gaaatactgtttgtctaaaaaaagaaacctgcgattg(T)11	61	84135	84195
Ilex triflora	45	p1	(T)10	10	101858	101867
Ilex triflora	46	p1	(T)10	10	102956	102965
Ilex triflora	47	p1	(A)10	10	110912	110921
Ilex triflora	48	p1	(A)10	10	116231	116240
Ilex triflora	49	p1	(A)10	10	117145	117154
Ilex triflora	50	p1	(A)14	14	117872	117885
Ilex triflora	51	p1	(T)10	10	118751	118760
Ilex triflora	52	p1	(A)10	10	124493	124502
Ilex triflora	53	p1	(A)12	12	126309	126320
Ilex triflora	54	p1	(T)10	10	129802	129811
Ilex triflora	55	p1	(T)10	10	129914	129923
Ilex triflora	56	p1	(T)10	10	133969	133978
Ilex triflora	57	p1	(A)10	10	141925	141934
Ilex triflora	58	p1	(A)10	10	143023	143032
Ilex venusta	1	p1	(A)10	10	225	234
Ilex venusta	2	p1	(A)10	10	3845	3854
Ilex venusta	3	p1	(A)12	12	4509	4520
Ilex venusta	4	p1	(A)10	10	5661	5670
Ilex venusta	5	p1	(T)10	10	6857	6866
Ilex venusta	6	p1	(A)10	10	9440	9449
Ilex venusta	7	p1	(T)11	11	10362	10372
Ilex venusta	8	p2	(TA)7	14	10876	10889
Ilex venusta	9	p1	(A)10	10	12562	12571
Ilex venusta	10	p1	(T)11	11	13260	13270
Ilex venusta	11	p1	(A)14	14	14475	14488
Ilex venusta	12	p3	(AAT)4	12	14594	14605
Ilex venusta	13	p2	(AT)7	14	14853	14866
Ilex venusta	14	p1	(A)11	11	15572	15582
Ilex venusta	15	c	(T)11g(A)10	22	17296	17317
Ilex venusta	16	p1	(T)11	11	19501	19511
Ilex venusta	17	p1	(T)10	10	27225	27234
Ilex venusta	18	p1	(T)10	10	30488	30497
Ilex venusta	19	p1	(A)11	11	32005	32015
Ilex venusta	20	p2	(TA)8	16	32703	32718
Ilex venusta	21	p2	(TA)6	12	33293	33304
Ilex venusta	22	p3	(TTC)4	12	37083	37094
Ilex venusta	23	p1	(A)10	10	37269	37278
Ilex venusta	24	c	(A)11gaaaattccaaa(C)10	33	37676	37708
Ilex venusta	25	p1	(A)12	12	38212	38223
Ilex venusta	26	p1	(A)10	10	38585	38594
Ilex venusta	27	p1	(A)10	10	46276	46285
Ilex venusta	28	p1	(A)13	13	46526	46538
Ilex venusta	29	p1	(A)12	12	48951	48962
Ilex venusta	30	p4	(TATT)3	12	53006	53017
Ilex venusta	31	p1	(T)12	12	53911	53922
Ilex venusta	32	p1	(T)12	12	54824	54835
Ilex venusta	33	p1	(T)10	10	56788	56797
Ilex venusta	34	p1	(T)11	11	57220	57230
Ilex venusta	35	p1	(T)14	14	61341	61354
Ilex venusta	36	p1	(A)11	11	63671	63681
Ilex venusta	37	p1	(A)10	10	65917	65926
Ilex venusta	38	p3	(AAT)5	15	66296	66310
Ilex venusta	39	p1	(T)10	10	69898	69907
Ilex venusta	40	p3	(TTC)4	12	70585	70596
Ilex venusta	41	p4	(AAAG)3	12	73333	73344
Ilex venusta	42	p1	(T)13	13	73895	73907
Ilex venusta	43	p1	(A)12	12	74287	74298
Ilex venusta	44	p1	(T)10	10	81255	81264
Ilex venusta	45	p1	(T)10	10	83191	83200
Ilex venusta	46	c	(A)14gaaatactgtttgtctaaaaaaagaaacctgcgattg(T)15	66	84245	84310
Ilex venusta	47	p1	(T)10	10	87307	87316
Ilex venusta	48	p1	(T)10	10	101966	101975
Ilex venusta	49	p1	(T)10	10	103076	103085
Ilex venusta	50	p1	(A)11	11	111032	111042
Ilex venusta	51	p4	(TTAT)3	12	111441	111452
Ilex venusta	52	p1	(A)11	11	116375	116385
Ilex venusta	53	p1	(A)10	10	117290	117299
Ilex venusta	54	p1	(A)14	14	118017	118030
Ilex venusta	55	p1	(T)10	10	118896	118905
Ilex venusta	56	p1	(A)11	11	124638	124648
Ilex venusta	57	p1	(A)12	12	126455	126466
Ilex venusta	58	p1	(T)10	10	129942	129951
Ilex venusta	59	p1	(T)10	10	130054	130063
Ilex venusta	60	p4	(ATAA)3	12	133699	133710
Ilex venusta	61	p1	(T)11	11	134109	134119
Ilex venusta	62	p1	(A)10	10	142066	142075
Ilex venusta	63	p1	(A)10	10	143176	143185
Ilex venusta	64	p1	(A)10	10	157835	157844
Ilex viridis	1	p1	(T)11	11	191	201
Ilex viridis	1	p1	(T)12	12	191	202
Ilex viridis	2	p1	(A)10	10	305	314
Ilex viridis	2	p1	(A)10	10	3837	3846
Ilex viridis	3	p1	(A)10	10	3837	3846
Ilex viridis	3	p1	(A)12	12	4501	4512
Ilex viridis	4	p1	(A)12	12	4501	4512
Ilex viridis	4	p1	(A)11	11	5647	5657
Ilex viridis	5	p1	(A)11	11	5647	5657
Ilex viridis	5	p1	(T)12	12	6773	6784
Ilex viridis	6	p1	(T)12	12	6773	6784
Ilex viridis	6	p1	(A)10	10	9366	9375
Ilex viridis	7	p1	(A)10	10	9366	9375
Ilex viridis	7	p1	(T)11	11	10288	10298
Ilex viridis	8	p1	(T)12	12	10288	10299
Ilex viridis	8	p2	(TA)7	14	10801	10814
Ilex viridis	9	p2	(TA)7	14	10802	10815
Ilex viridis	9	p1	(A)10	10	12485	12494
Ilex viridis	10	p1	(A)10	10	12486	12495
Ilex viridis	10	p1	(T)11	11	13183	13193
Ilex viridis	11	p1	(T)11	11	13184	13194
Ilex viridis	11	p1	(A)14	14	14398	14411
Ilex viridis	12	p1	(A)14	14	14399	14412
Ilex viridis	12	p2	(AT)6	12	14776	14787
Ilex viridis	13	p3	(AAT)4	12	14518	14529
Ilex viridis	13	p1	(A)12	12	15487	15498
Ilex viridis	14	p2	(AT)6	12	14777	14788
Ilex viridis	14	c	(T)12g(A)10	23	17212	17234
Ilex viridis	15	p1	(A)12	12	15488	15499
Ilex viridis	15	p1	(T)11	11	19418	19428
Ilex viridis	16	c	(T)12g(A)10	23	17213	17235
Ilex viridis	16	p1	(T)10	10	27142	27151
Ilex viridis	17	p1	(T)11	11	19419	19429
Ilex viridis	17	p1	(T)10	10	30377	30386
Ilex viridis	18	p1	(T)10	10	27143	27152
Ilex viridis	18	p1	(A)12	12	31894	31905
Ilex viridis	19	p1	(T)10	10	30378	30387
Ilex viridis	19	p2	(TA)8	16	32589	32604
Ilex viridis	20	p1	(A)13	13	31895	31907
Ilex viridis	20	p1	(A)10	10	37155	37164
Ilex viridis	21	p2	(TA)7	14	32595	32608
Ilex viridis	21	p1	(A)11	11	37562	37572
Ilex viridis	22	p2	(TA)6	12	33183	33194
Ilex viridis	22	p1	(A)11	11	38100	38110
Ilex viridis	23	p3	(TTC)4	12	36973	36984
Ilex viridis	23	p1	(A)10	10	38472	38481
Ilex viridis	24	p1	(A)10	10	37159	37168
Ilex viridis	24	p1	(A)10	10	44281	44290
Ilex viridis	25	c	(A)11gaaaattccaaa(C)10	33	37566	37598
Ilex viridis	25	p1	(A)14	14	46415	46428
Ilex viridis	26	p1	(A)11	11	38105	38115
Ilex viridis	26	p1	(A)12	12	48858	48869
Ilex viridis	27	p1	(A)10	10	38477	38486
Ilex viridis	27	p1	(T)11	11	53809	53819
Ilex viridis	28	p1	(A)10	10	44286	44295
Ilex viridis	28	p1	(T)13	13	54721	54733
Ilex viridis	29	p1	(A)10	10	46170	46179
Ilex viridis	29	p1	(T)10	10	56686	56695
Ilex viridis	30	p1	(A)14	14	46420	46433
Ilex viridis	30	p1	(T)13	13	61211	61223
Ilex viridis	31	p1	(A)12	12	48832	48843
Ilex viridis	31	p1	(T)10	10	61972	61981
Ilex viridis	32	p4	(TATT)3	12	52887	52898
Ilex viridis	32	p1	(T)10	10	63213	63222
Ilex viridis	33	p1	(T)11	11	53783	53793
Ilex viridis	33	p1	(A)11	11	63547	63557
Ilex viridis	34	p1	(T)12	12	54695	54706
Ilex viridis	34	p1	(A)10	10	65793	65802
Ilex viridis	35	p1	(T)10	10	56659	56668
Ilex viridis	35	p3	(AAT)5	15	66172	66186
Ilex viridis	36	p1	(T)12	12	61184	61195
Ilex viridis	36	p1	(T)10	10	67878	67887
Ilex viridis	37	p1	(T)10	10	61944	61953
Ilex viridis	37	p1	(T)14	14	73772	73785
Ilex viridis	38	p1	(T)10	10	63185	63194
Ilex viridis	38	p1	(A)11	11	74165	74175
Ilex viridis	39	p1	(A)12	12	63519	63530
Ilex viridis	39	p1	(A)10	10	74302	74311
Ilex viridis	40	p1	(A)10	10	65766	65775
Ilex viridis	40	p1	(T)10	10	81133	81142
Ilex viridis	41	p3	(AAT)5	15	66145	66159
Ilex viridis	41	p1	(T)10	10	83075	83084
Ilex viridis	42	p3	(TTC)4	12	70434	70445
Ilex viridis	42	c	(A)13gaaatactgtttgtctaaaaaaagaaacctgcgattg(T)11	61	84129	84189
Ilex viridis	43	p4	(AAAG)3	12	73182	73193
Ilex viridis	43	p1	(T)10	10	101852	101861
Ilex viridis	44	p1	(T)14	14	73744	73757
Ilex viridis	44	p1	(T)10	10	102950	102959
Ilex viridis	45	p1	(A)11	11	74137	74147
Ilex viridis	45	p1	(A)10	10	110906	110915
Ilex viridis	46	p1	(A)10	10	74274	74283
Ilex viridis	46	p1	(A)10	10	116225	116234
Ilex viridis	47	p1	(T)10	10	81105	81114
Ilex viridis	47	p1	(A)14	14	117865	117878
Ilex viridis	48	p1	(T)10	10	83047	83056
Ilex viridis	48	p1	(T)10	10	118744	118753
Ilex viridis	49	c	(A)13gaaatactgtttgtctaaaaaaagaaacctgcgattg(T)12	62	84101	84162
Ilex viridis	49	p1	(A)12	12	124486	124497
Ilex viridis	50	p1	(T)10	10	101825	101834
Ilex viridis	50	p1	(A)12	12	126304	126315
Ilex viridis	51	p1	(T)10	10	102923	102932
Ilex viridis	51	p1	(T)10	10	129797	129806
Ilex viridis	52	p1	(A)10	10	110879	110888
Ilex viridis	52	p1	(T)10	10	129909	129918
Ilex viridis	53	p4	(TTAT)3	12	111287	111298
Ilex viridis	53	p1	(T)10	10	133964	133973
Ilex viridis	54	p1	(A)11	11	116198	116208
Ilex viridis	54	p1	(A)10	10	141920	141929
Ilex viridis	55	p1	(A)14	14	117839	117852
Ilex viridis	55	p1	(A)10	10	143018	143027
Ilex viridis	56	p1	(T)10	10	118718	118727
Ilex viridis	57	p1	(A)10	10	124460	124469
Ilex viridis	58	p1	(A)12	12	126276	126287
Ilex viridis	59	p1	(T)10	10	129769	129778
Ilex viridis	60	p1	(T)10	10	129881	129890
Ilex viridis	61	p4	(ATAA)3	12	133526	133537
Ilex viridis	62	p1	(T)10	10	133936	133945
Ilex viridis	63	p1	(A)10	10	141892	141901
Ilex viridis	64	p1	(A)10	10	142990	142999
Ilex vomitoria	1	p1	(A)14	14	29	42
Ilex vomitoria	2	p1	(T)10	10	196	205
Ilex vomitoria	3	p1	(A)16	16	4556	4571
Ilex vomitoria	4	p1	(T)10	10	5847	5856
Ilex vomitoria	5	p1	(A)11	11	9456	9466
Ilex vomitoria	6	p2	(TA)10	20	10861	10880
Ilex vomitoria	7	p1	(A)11	11	12542	12552
Ilex vomitoria	8	p1	(A)11	11	14458	14468
Ilex vomitoria	9	p2	(AT)6	12	14833	14844
Ilex vomitoria	10	p1	(A)10	10	15550	15559
Ilex vomitoria	11	c	(T)10g(A)10	21	17273	17293
Ilex vomitoria	12	p1	(T)11	11	19477	19487
Ilex vomitoria	13	p1	(T)10	10	27187	27196
Ilex vomitoria	14	p1	(A)13	13	28200	28212
Ilex vomitoria	15	p1	(T)10	10	31343	31352
Ilex vomitoria	16	p1	(T)12	12	31749	31760
Ilex vomitoria	17	p1	(A)11	11	31907	31917
Ilex vomitoria	18	p1	(A)13	13	37176	37188
Ilex vomitoria	19	p1	(A)15	15	37587	37601
Ilex vomitoria	20	p1	(A)13	13	38118	38130
Ilex vomitoria	21	p1	(A)10	10	38492	38501
Ilex vomitoria	22	p1	(A)10	10	44291	44300
Ilex vomitoria	23	p1	(A)15	15	46170	46184
Ilex vomitoria	24	p1	(A)12	12	46425	46436
Ilex vomitoria	25	p1	(A)11	11	48858	48868
Ilex vomitoria	26	p1	(T)12	12	53532	53543
Ilex vomitoria	27	p1	(T)10	10	54445	54454
Ilex vomitoria	28	p1	(T)10	10	56407	56416
Ilex vomitoria	29	p1	(T)12	12	56839	56850
Ilex vomitoria	30	p1	(T)11	11	59162	59172
Ilex vomitoria	31	p1	(T)11	11	60950	60960
Ilex vomitoria	32	c	(A)10tggttctttcgagcattcattgaaaggagacaagacacttgcttcgaatttgaccaattgagatatctggaaacccta(T)10	98	63279	63376
Ilex vomitoria	33	p1	(A)11	11	65523	65533
Ilex vomitoria	34	p3	(AAT)5	15	65903	65917
Ilex vomitoria	35	p1	(A)10	10	66077	66086
Ilex vomitoria	36	p1	(T)10	10	69532	69541
Ilex vomitoria	37	p1	(T)10	10	71087	71096
Ilex vomitoria	38	c	(A)10ttgcg(A)14	29	73908	73936
Ilex vomitoria	39	p1	(T)10	10	80862	80871
Ilex vomitoria	40	p1	(T)10	10	82791	82800
Ilex vomitoria	41	p1	(T)19	19	83890	83908
Ilex vomitoria	42	p1	(A)11	11	84418	84428
Ilex vomitoria	43	p1	(T)10	10	85179	85188
Ilex vomitoria	44	p1	(T)14	14	86879	86892
Ilex vomitoria	45	p1	(T)10	10	101521	101530
Ilex vomitoria	46	p1	(T)11	11	102635	102645
Ilex vomitoria	47	c	(A)14tg(A)11	27	110586	110612
Ilex vomitoria	48	p1	(A)11	11	115936	115946
Ilex vomitoria	49	p1	(A)14	14	117566	117579
Ilex vomitoria	50	p1	(T)10	10	118445	118454
Ilex vomitoria	51	p1	(A)10	10	125984	125993
Ilex vomitoria	52	p1	(T)10	10	129475	129484
Ilex vomitoria	53	p1	(T)10	10	129587	129596
Ilex vomitoria	54	c	(T)11ca(T)14	27	133637	133663
Ilex vomitoria	55	p1	(A)11	11	141604	141614
Ilex vomitoria	56	p1	(A)10	10	142719	142728
Ilex wilsonii	1	p1	(A)10	10	34	43
Ilex wilsonii	2	c	(T)11agatacatattttaagaaaaaaaatattttatc(T)10atttaattcaatttgaattaaat(A)10	87	208	294
Ilex wilsonii	3	p1	(A)11	11	4617	4627
Ilex wilsonii	4	p1	(A)10	10	5653	5662
Ilex wilsonii	5	p2	(TA)6	12	10868	10879
Ilex wilsonii	6	p1	(A)10	10	12555	12564
Ilex wilsonii	7	p1	(T)10	10	13253	13262
Ilex wilsonii	8	p1	(A)11	11	14470	14480
Ilex wilsonii	9	p2	(AT)6	12	14845	14856
Ilex wilsonii	10	p1	(A)10	10	15563	15572
Ilex wilsonii	11	p1	(A)10	10	17295	17304
Ilex wilsonii	12	p1	(T)11	11	19488	19498
Ilex wilsonii	13	p1	(T)10	10	27212	27221
Ilex wilsonii	14	p1	(A)12	12	28225	28236
Ilex wilsonii	15	p1	(T)10	10	31856	31865
Ilex wilsonii	16	p1	(A)11	11	32011	32021
Ilex wilsonii	17	p1	(A)11	11	37280	37290
Ilex wilsonii	18	p1	(A)11	11	37689	37699
Ilex wilsonii	19	p1	(A)13	13	38222	38234
Ilex wilsonii	20	p1	(A)10	10	46297	46306
Ilex wilsonii	21	p1	(A)13	13	46547	46559
Ilex wilsonii	22	p1	(A)13	13	48953	48965
Ilex wilsonii	23	p1	(T)11	11	54821	54831
Ilex wilsonii	24	p1	(T)10	10	56784	56793
Ilex wilsonii	25	p1	(T)11	11	57216	57226
Ilex wilsonii	26	p1	(T)10	10	61337	61346
Ilex wilsonii	27	p1	(T)11	11	62113	62123
Ilex wilsonii	28	p1	(A)10	10	63686	63695
Ilex wilsonii	29	p1	(A)11	11	65931	65941
Ilex wilsonii	30	p3	(AAT)5	15	66311	66325
Ilex wilsonii	31	p1	(A)10	10	66481	66490
Ilex wilsonii	32	p1	(A)10	10	66751	66760
Ilex wilsonii	33	p1	(T)10	10	71475	71484
Ilex wilsonii	34	p1	(A)16	16	74321	74336
Ilex wilsonii	35	p1	(T)12	12	74667	74678
Ilex wilsonii	36	p1	(T)10	10	81279	81288
Ilex wilsonii	37	p1	(T)10	10	83221	83230
Ilex wilsonii	38	c	(A)10gaaatactgtttgtctaaaaaaagaaacctgcgattg(T)15	62	84275	84336
Ilex wilsonii	39	p1	(T)10	10	87342	87351
Ilex wilsonii	40	p1	(T)12	12	102019	102030
Ilex wilsonii	41	p1	(T)10	10	103135	103144
Ilex wilsonii	42	p1	(A)11	11	111085	111095
Ilex wilsonii	43	p1	(A)11	11	116434	116444
Ilex wilsonii	44	p1	(A)14	14	118075	118088
Ilex wilsonii	45	p1	(T)10	10	118954	118963
Ilex wilsonii	46	p1	(A)11	11	126516	126526
Ilex wilsonii	47	p1	(T)10	10	129996	130005
Ilex wilsonii	48	p1	(T)10	10	130108	130117
Ilex wilsonii	49	p1	(T)11	11	134165	134175
Ilex wilsonii	50	p1	(A)10	10	142116	142125
Ilex wilsonii	51	p1	(A)12	12	143230	143241
Ilex wilsonii	52	p1	(A)10	10	157909	157918
Ilex yunnanensis	1	c	(T)10atttaattaaaattgaataaaat(A)10ctcaaaaaagattgggaagaaggtatattaattgaaaatttatacctaacgaaagcacgatacttaatacttaatgaagaagaaccaacccataag(T)10ctt(A)16	168	190	357
Ilex yunnanensis	2	p1	(A)12	12	4570	4581
Ilex yunnanensis	3	p1	(T)10	10	5861	5870
Ilex yunnanensis	4	p1	(T)11	11	6922	6932
Ilex yunnanensis	5	p1	(T)10	10	8822	8831
Ilex yunnanensis	6	p1	(T)10	10	9428	9437
Ilex yunnanensis	7	p1	(T)10	10	10442	10451
Ilex yunnanensis	8	p2	(TA)7	14	10954	10967
Ilex yunnanensis	9	p1	(T)11	11	13329	13339
Ilex yunnanensis	10	p1	(A)14	14	14546	14559
Ilex yunnanensis	11	p3	(AAT)4	12	14665	14676
Ilex yunnanensis	12	p2	(AT)8	16	14924	14939
Ilex yunnanensis	13	p1	(A)14	14	15645	15658
Ilex yunnanensis	14	c	(T)11c(A)11	23	17370	17392
Ilex yunnanensis	15	p1	(T)11	11	19576	19586
Ilex yunnanensis	16	p1	(T)10	10	27309	27318
Ilex yunnanensis	17	p1	(A)12	12	32100	32111
Ilex yunnanensis	18	p2	(TA)7	14	32798	32811
Ilex yunnanensis	19	p2	(TA)5	10	33382	33391
Ilex yunnanensis	20	p3	(TTC)4	12	37170	37181
Ilex yunnanensis	21	p1	(A)11	11	37356	37366
Ilex yunnanensis	22	c	(A)18ttccaa(C)10	34	37764	37797
Ilex yunnanensis	23	p1	(A)10	10	38300	38309
Ilex yunnanensis	24	p1	(A)10	10	46361	46370
Ilex yunnanensis	25	p1	(A)13	13	49037	49049
Ilex yunnanensis	26	p4	(TATT)3	12	53099	53110
[truncated: 148 more rows]

## Sheet: Repeats Summary
Table S2. Simple sequence repeats in the 41 chloroplast genomes of Ilex.
Mononucleotide Repeats(1771)				Dinucleotide Repeats(109)		Trinucleotide Repeats(79)			Tetranucleotide Repeats(49)						Compound Repeats(138)
919	850	2	0	41	68	52	7	20	11	11	5	10	1	11	138
A	T	C	G	AT	TA	AAT	CAG	TTC	AAAG	ATAA	ATTT	TATT	TCTT	TTAT	(A)10cttatgaaatttctaccattattatgatattacatattcaaatctgcttgaatcccagaaaag(A)11
(A)10	(T)10	(C)10		(AT)6	(TA)5	(AAT)4	(CAG)4	(TTC)4	(AAAG)3	(ATAA)3	(ATTT)3	(TATT)3	(TCTT)3	(TTAT)3	(A)10cttattcaatttctaccattattatgatattacatattcaaatctgcttgaatcccagaaaag(A)10
(A)10	(T)10	(C)11		(AT)6	(TA)5	(AAT)4	(CAG)4	(TTC)4	(AAAG)3	(ATAA)3	(ATTT)3	(TATT)3		(TTAT)3	(A)10cttattcaatttctaccattattatgatattacatattcaaatctgcttgaatcccagaaaag(A)10
(A)10	(T)10			(AT)6	(TA)5	(AAT)4	(CAG)4	(TTC)4	(AAAG)3	(ATAA)3	(ATTT)3	(TATT)3		(TTAT)3	(A)10cttattcaatttctaccattattatgatattacatattcaaatctgcttgaatcccagaaaag(A)10
(A)10	(T)10			(AT)6	(TA)5	(AAT)4	(CAG)4	(TTC)4	(AAAG)3	(ATAA)3	(ATTT)3	(TATT)3		(TTAT)3	(A)10cttattcaatttctaccattattatgatattacatattcaaatctgcttgaatcccagaaaag(A)10
(A)10	(T)10			(AT)6	(TA)5	(AAT)4	(CAG)4	(TTC)4	(AAAG)3	(ATAA)3	(ATTT)3	(TATT)3		(TTAT)3	(A)10cttattcaatttctaccattattatgatattacatattcaaatctgcttgaatcccagaaaag(A)12
(A)10	(T)10			(AT)6	(TA)5	(AAT)4	(CAG)4	(TTC)4	(AAAG)3	(ATAA)3		(TATT)3		(TTAT)3	(A)10cttattcaatttctaccattattatgatattacatattcaaatctgcttgaatcccagaaaag(A)12
(A)10	(T)10			(AT)6	(TA)5	(AAT)4	(CAG)4	(TTC)4	(AAAG)3	(ATAA)3		(TATT)3		(TTAT)3	(A)10cttattcaatttctaccattattatgatattacatattcaaatctgcttgaatcccagaaaag(A)12
(A)10	(T)10			(AT)6	(TA)5	(AAT)4		(TTC)4	(AAAG)3	(ATAA)3		(TATT)3		(TTAT)3	(A)10gaaaattccaaa(C)10
(A)10	(T)10			(AT)6	(TA)5	(AAT)4		(TTC)4	(AAAG)3	(ATAA)3		(TATT)4		(TTAT)3	(A)10gaaaattccaaa(C)10
(A)10	(T)10			(AT)6	(TA)5	(AAT)4		(TTC)4	(AAAG)3	(ATAA)3		(TATT)4		(TTAT)3	(A)10gaaatactgtttgtctaaaaaaagaaacctgcgattg(T)14
(A)10	(T)10			(AT)6	(TA)5	(AAT)4		(TTC)4	(AAAG)3	(ATAA)3				(TTAT)3	(A)10gaaatactgtttgtctaaaaaaagaaacctgcgattg(T)15
(A)10	(T)10			(AT)6	(TA)5	(AAT)5		(TTC)4							(A)10gaaatactgtttgtctaaaaaaagaaacctgcgattg(T)15
(A)10	(T)10			(AT)6	(TA)5	(AAT)5		(TTC)4							(A)10gaaatactgtttgtctaaaaaaagaaacctgcgattg(T)15
(A)10	(T)10			(AT)6	(TA)5	(AAT)5		(TTC)4							(A)10gaaatactgtttgtctaaaaaaagaaacctgcgattg(T)16
(A)10	(T)10			(AT)6	(TA)5	(AAT)5		(TTC)4							(A)10gaaatactgtttgtctaaaaaaagaaacctgcgattg(T)16
(A)10	(T)10			(AT)6	(TA)5	(AAT)5		(TTC)4							(A)10gaaatactgtttgtctaaaaaaagaaacctgcgattg(T)16
(A)10	(T)10			(AT)6	(TA)6	(AAT)5		(TTC)4							(A)10gaaatactgtttgtctaaaaaaagaaacctgcgattg(T)16
(A)10	(T)10			(AT)6	(TA)6	(AAT)5		(TTC)4							(A)10gaaatactgtttgtctaaaaaaagaaacctgcgattg(T)16
(A)10	(T)10			(AT)6	(TA)6	(AAT)5		(TTC)4							(A)10tagcg(A)13
(A)10	(T)10			(AT)6	(TA)6	(AAT)5		(TTC)4							(A)10tgatttttctttatcaatatactgtttcttct(AC)5
(A)10	(T)10			(AT)6	(TA)6	(AAT)5									(A)10tggttctttcgagcattcattgaaaggagacaagacacttgcttcgaatttgaccaattgagatatctggaaacccta(T)10
(A)10	(T)10			(AT)6	(TA)6	(AAT)5									(A)10tggttctttcgagcattcattgaaaggagacaagacacttgcttcgaatttgaccaattgagatatctggaaacccta(T)10
(A)10	(T)10			(AT)7	(TA)6	(AAT)5									(A)10tggttctttcgagcattcattgaaaggagacaagacacttgcttcgaatttgaccaattgagatatctggaaacccta(T)11
(A)10	(T)10			(AT)7	(TA)6	(AAT)5									(A)10ttgcg(A)10
(A)10	(T)10			(AT)7	(TA)6	(AAT)5									(A)10ttgcg(A)12
(A)10	(T)10			(AT)7	(TA)6	(AAT)5									(A)10ttgcg(A)14
(A)10	(T)10			(AT)7	(TA)6	(AAT)5									(A)12gaaatactgtttgtctaaaaaaagaaacctgcgattg(T)10
(A)10	(T)10			(AT)7	(TA)6	(AAT)5									(A)12gaaatactgtttgtctaaaaaaagaaacctgcgattg(T)14
(A)10	(T)10			(AT)7	(TA)6	(AAT)5									(A)12gaaatactgtttgtctaaaaaaagaaacctgcgattg(T)14
(A)10	(T)10			(AT)7	(TA)6	(AAT)5									(A)12gaaatactgtttgtctaaaaaaagaaacctgcgattg(T)14
(A)10	(T)10			(AT)8	(TA)7	(AAT)5									(A)12gaaatactgtttgtctaaaaaaagaaacctgcgattg(T)14
(A)10	(T)10			(AT)8	(TA)7	(AAT)5									(A)12gaaatactgtttgtctaaaaaaagaaacctgcgattg(T)14
(A)10	(T)10			(AT)8	(TA)7	(AAT)5									(A)12gaaatactgtttgtctaaaaaaagaaacctgcgattg(T)15
(A)10	(T)10			(AT)8	(TA)7	(AAT)5									(A)12gaaatactgtttgtctaaaaaaagaaacctgcgattg(T)15
(A)10	(T)10			(AT)8	(TA)7	(AAT)5									(A)12gaaatactgtttgtctaaaaaaagaaacctgcgattg(T)18
(A)10	(T)10			(AT)8	(TA)7	(AAT)5									(A)12gaaatactgtttgtctaaaaaaagaaacctgcgattg(T)19
(A)10	(T)10			(AT)8	(TA)7	(AAT)5									(A)12gaaatactgtttgtctaaaaaaagaaacctgcgattg(T)20
(A)10	(T)10			(AT)8	(TA)7	(AAT)5									(A)12gaaatactgtttgtctaaaaaaagaaacctgcgattg(T)20
(A)10	(T)10			(AT)8	(TA)7	(AAT)5									(A)12gaaatactgtttgtctaaaaaaagaaacctgcgattg(T)22
(A)10	(T)10			(AT)8	(TA)7	(AAT)5									(A)12ttccaa(C)10
(A)10	(T)10			(AT)8	(TA)7	(AAT)5									(A)12ttccaa(C)11
(A)10	(T)10				(TA)7	(AAT)5									(A)11cttattcaatttctaccattattatgatattacatattcaaatctgcttgaatcccagaaaag(A)10
(A)10	(T)10				(TA)7	(AAT)5									(A)11cttattcaatttctaccattattatgatattacatattcaaatctgcttgaatcccagaaaag(A)10
(A)10	(T)10				(TA)7	(AAT)5									(A)11gaaaattccaaa(C)10
(A)10	(T)10				(TA)7	(AAT)5									(A)11gaaaattccaaa(C)10
(A)10	(T)10				(TA)7	(AAT)5									(A)11gaaaattccaaa(C)11
(A)10	(T)10				(TA)7	(AAT)5									(A)11gaaatactgtttgtctaaaaaaagaaacctgcgattg(T)18
(A)10	(T)10				(TA)7	(AAT)5									(A)11tgttttatc(T)10
(A)10	(T)10				(TA)7	(AAT)5									(A)11ttgcg(A)10
(A)10	(T)10				(TA)7	(AAT)5									(A)11ttgcg(A)10
(A)10	(T)10				(TA)7	(AAT)5									(A)11ttgcg(A)10
(A)10	(T)10				(TA)8	(AAT)5									(A)11ttgcg(A)10
(A)10	(T)10				(TA)8										(A)11ttgcg(A)10
(A)10	(T)10				(TA)8										(A)11ttgcg(A)10
(A)10	(T)10				(TA)8										(A)11ttgcg(A)10
(A)10	(T)10				(TA)8										(A)11ttgcg(A)11
(A)10	(T)10				(TA)8										(A)11ttgcg(A)13
(A)10	(T)10				(TA)8										(A)11ttgcg(A)13
(A)10	(T)10				(TA)8										(A)13gaaatactgtttgtctaaaaaaagaaacctgcgattg(T)11
(A)10	(T)10				(TA)8										(A)13gaaatactgtttgtctaaaaaaagaaacctgcgattg(T)11
(A)10	(T)10				(TA)8										(A)13gaaatactgtttgtctaaaaaaagaaacctgcgattg(T)12
(A)10	(T)10				(TA)8										(A)13gaaatactgtttgtctaaaaaaagaaacctgcgattg(T)14
(A)10	(T)10				(TA)8										(A)13gaaatactgtttgtctaaaaaaagaaacctgcgattg(T)14
(A)10	(T)10				(TA)8										(A)13gaaatactgtttgtctaaaaaaagaaacctgcgattg(T)14
(A)10	(T)10				(TA)8										(A)13gaaatactgtttgtctaaaaaaagaaacctgcgattg(T)15
(A)10	(T)10				(TA)8										(A)13gaaatactgtttgtctaaaaaaagaaacctgcgattg(T)15
(A)10	(T)10				(TA)9										(A)14gaaatactgtttgtctaaaaaaagaaacctgcgattg(T)10
(A)10	(T)10				(TA)10										(A)14gaaatactgtttgtctaaaaaaagaaacctgcgattg(T)15
(A)10	(T)10														(A)14gaaatactgtttgtctaaaaaaagaaacctgcgattg(T)16
(A)10	(T)10														(A)14tg(A)11
(A)10	(T)10														(A)16gaaatactgtttgtctaaaaaaagaaacctgcgattg(T)14
(A)10	(T)10														(A)16ttccaa(C)10
(A)10	(T)10														(A)17ttccaa(C)10
(A)10	(T)10														(A)18ttccaa(C)10
(A)10	(T)10														(A)20ttccaa(C)10
(A)10	(T)10														(A)24ttccaa(C)10
(A)10	(T)10														(T)10agatacaaattttaagaaaaaaaaatgttttatctttttttttatttaattaaaattgaattaaat(A)11
(A)10	(T)10														(T)10agatacatattttaagaaaaaaaatattttatc(T)12atttaaaaaaaatggaattaaat(A)13
(A)10	(T)10														(T)10atttaattaaaattgaataaaat(A)10ctcaaaaaagattgggaagaaggtatattaattgaaaatttatacctaacgaaagcacgatacttaatacttaatgaagaagaaccaacccataag(T)10ctt(A)16
(A)10	(T)10														(T)10atttaattaaaattgaattaaat(A)12
(A)10	(T)10														(T)10cc(A)11
(A)10	(T)10														(T)10ccttcgt(TTC)4
(A)10	(T)10														(T)10ccttcgt(TTC)4
(A)10	(T)10														(T)10g(A)10
(A)10	(T)10														(T)10g(A)10
(A)10	(T)10														(T)10g(A)11
(A)10	(T)10														(T)10g(A)11
(A)10	(T)10														(T)10g(A)11
(A)10	(T)10														(T)10g(A)11
(A)10	(T)10														(T)10g(A)11
(A)10	(T)10														(T)10g(A)11
(A)10	(T)10														(T)10g(A)12
(A)10	(T)10														(T)10g(A)12
(A)10	(T)10														(T)10gcattgggctttttcattaactgatataaatatcagttagtctgccata(T)10
(A)10	(T)10														(T)10gcattgggctttttcattaactgatataaatatcagttagtctgccata(T)10
(A)10	(T)10														(T)10gtttcaacgaatcataaataaaatgatttatctgatttgaaaacaaaaatggttgaacaac(A)11
(A)10	(T)10														(T)10gtttcaacgaatcctattttttgtttcaacgaatcctaaataaaatgatttatctgatttgaaaacaaaaatggttgaacaac(A)10
(A)10	(T)10														(T)10gtttcaacgaatcctattttttgttttaacgaatcctaaataaaatgatttatctgatttgaaaacaaaaatggttgaacaac(A)10
(A)10	(T)10														(T)11agatacatattttaagaaaaaaaatattttatc(T)10atttaattcaatttgaattaaat(A)10
(A)10	(T)10														(T)11agatacatattttaagaaaaaaaatattttatc(T)10atttaattcaatttgaattaaat(A)10
(A)10	(T)10														(T)11agatacatattttaagaaaaaaaatattttatc(T)10atttaattcaatttgaattaaat(A)10
(A)10	(T)10														(T)11agatacatattttaagaaaaaaaatattttatc(T)10atttaattcaatttgaattaaat(A)10
(A)10	(T)10														(T)11agatacatattttaagaaaaaaaatattttatc(T)10atttaattcaatttgaattaaat(A)11
(A)10	(T)10														(T)11agatacatattttaagaaaaaaaatattttatc(T)11
(A)10	(T)10														(T)11agatacatattttaagaaaaaaaatattttatc(T)12atttaattcaatttgaattaaat(A)10
(A)10	(T)10														(T)11agatacatattttaagaaaaaaaatattttttc(T)10atttaattcaatttgaattaaat(A)10
(A)10	(T)10														(T)11agatacatattttaagaaaaaaatattttatc(T)24atttaattcaaattgaattaaat(A)10
(A)10	(T)10														(T)11c(A)10
(A)10	(T)10														(T)11c(A)10
(A)10	(T)10														(T)11c(A)11
(A)10	(T)10														(T)11ca(T)14
(A)10	(T)10														(T)11g(A)10
(A)10	(T)10														(T)11g(A)10
(A)10	(T)10														(T)11g(A)10
(A)10	(T)10														(T)11g(A)10
(A)10	(T)10														(T)11g(A)11
(A)10	(T)10														(T)11g(A)11
(A)10	(T)10														(T)11g(A)11
(A)10	(T)10														(T)11g(A)11
(A)10	(T)10														(T)11gcattgggctttttcattaactgatataaatatcagttagtcggccata(T)10
(A)10	(T)10														(T)12agatacatattttaagaaaaaaatattttatc(T)11atttaattcaatttgaattaaat(A)10
(A)10	(T)10														(T)12c(A)10
(A)10	(T)10														(T)12g(A)10
(A)10	(T)10														(T)12g(A)10
(A)10	(T)10														(T)12g(A)10
(A)10	(T)10														(T)12g(A)10
(A)10	(T)10														(T)12g(A)10
(A)10	(T)10														(T)12g(A)10
(A)10	(T)10														(T)12g(A)10
(A)10	(T)10														(T)12g(A)10
(A)10	(T)10														(T)12g(A)11
(A)10	(T)10														(T)12g(A)11
(A)10	(T)10														(T)13atttgttctttcaatgaaaagggcgaag(A)14gaaatactgtttgtctaaaaaaagaaacctgcgattg(T)13
(A)10	(T)10														(T)13g(A)10
(A)10	(T)10														(T)13g(A)10
(A)10	(T)10														(T)13g(A)11
(A)10	(T)10														(T)15agatacatattttaagaaaaaaatattttatc(T)10atttaattaaaattgaattaaat(A)10
(A)10	(T)10
(A)10	(T)10
(A)10	(T)10
(A)10	(T)10
(A)10	(T)10
(A)10	(T)10
(A)10	(T)10
(A)10	(T)10
(A)10	(T)10
(A)10	(T)10
(A)10	(T)10
(A)10	(T)10
(A)10	(T)10
(A)10	(T)10
(A)10	(T)10
(A)10	(T)10
(A)10	(T)10
(A)10	(T)10
(A)10	(T)10
(A)10	(T)10
(A)10	(T)10
(A)10	(T)10
(A)10	(T)10
(A)10	(T)10
(A)10	(T)10
(A)10	(T)10
(A)10	(T)10
(A)10	(T)10
(A)10	(T)10
(A)10	(T)10
(A)10	(T)10
(A)10	(T)10
(A)10	(T)10
(A)10	(T)10
(A)10	(T)10
(A)10	(T)10
(A)10	(T)10
(A)10	(T)10
(A)10	(T)10
(A)10	(T)10
(A)10	(T)10
(A)10	(T)10
(A)10	(T)10
(A)10	(T)10
(A)10	(T)10
(A)10	(T)10
(A)10	(T)10
(A)10	(T)10
(A)10	(T)10
(A)10	(T)10
(A)10	(T)10
(A)10	(T)10
(A)10	(T)10
(A)10	(T)10
(A)10	(T)10
(A)10	(T)10
(A)10	(T)10
(A)10	(T)10
(A)10	(T)10
(A)10	(T)10
(A)10	(T)10
(A)10	(T)10
(A)10	(T)10
(A)10	(T)10
(A)10	(T)10
(A)10	(T)10
(A)10	(T)10
(A)10	(T)10
(A)10	(T)10
(A)10	(T)10
(A)10	(T)10
(A)10	(T)10
(A)10	(T)10
(A)10	(T)10
(A)10	(T)10
(A)10	(T)10
(A)10	(T)10
(A)10	(T)10
(A)10	(T)10
(A)10	(T)10
(A)10	(T)10
(A)10	(T)10
(A)10	(T)10
(A)10	(T)10
(A)10	(T)10
(A)10	(T)10
(A)10	(T)10
(A)10	(T)10
(A)10	(T)10
(A)10	(T)10
(A)10	(T)10
(A)10	(T)10
(A)10	(T)10
(A)10	(T)10
(A)10	(T)10
(A)10	(T)10
(A)10	(T)10
(A)10	(T)10
(A)10	(T)10
(A)10	(T)10
(A)10	(T)10
(A)10	(T)10
(A)10	(T)10
(A)10	(T)10
(A)10	(T)10
(A)10	(T)10
(A)10	(T)10
(A)10	(T)10
(A)10	(T)10
(A)10	(T)10
(A)10	(T)10
(A)10	(T)10
(A)10	(T)10
(A)10	(T)10
(A)10	(T)10
(A)10	(T)10
(A)10	(T)10
(A)10	(T)10
(A)10	(T)10
(A)10	(T)10
(A)10	(T)10
(A)10	(T)10
(A)10	(T)10
(A)10	(T)10
(A)10	(T)10
(A)10	(T)10
(A)10	(T)10
(A)10	(T)10
(A)10	(T)10
(A)10	(T)10
(A)10	(T)10
(A)10	(T)10
(A)10	(T)10
(A)10	(T)10
(A)10	(T)10
(A)10	(T)10
(A)10	(T)10
(A)10	(T)10
(A)10	(T)10
(A)10	(T)10
(A)10	(T)10
(A)10	(T)10
(A)10	(T)10
(A)10	(T)10
(A)10	(T)10
(A)10	(T)10
(A)10	(T)10
(A)10	(T)10
(A)10	(T)10
(A)10	(T)10
(A)10	(T)10
(A)10	(T)10
(A)10	(T)10
(A)10	(T)10
(A)10	(T)10
(A)10	(T)10
(A)10	(T)10
(A)10	(T)10
(A)10	(T)10
(A)10	(T)10
(A)10	(T)10
(A)10	(T)10
(A)10	(T)10
(A)10	(T)10
(A)10	(T)10
(A)10	(T)10
(A)10	(T)10
(A)10	(T)10
(A)10	(T)10
(A)10	(T)10
(A)10	(T)10
(A)10	(T)10
(A)10	(T)10
(A)10	(T)10
(A)10	(T)10
(A)10	(T)10
(A)10	(T)10
(A)10	(T)10
(A)10	(T)10
(A)10	(T)10
(A)10	(T)10
(A)10	(T)10
(A)10	(T)10
(A)10	(T)10
(A)10	(T)10
(A)10	(T)10
(A)10	(T)10
(A)10	(T)10
(A)10	(T)10
(A)10	(T)10
(A)10	(T)10
(A)10	(T)10
(A)10	(T)10
(A)10	(T)10
(A)10	(T)10
(A)10	(T)10
(A)10	(T)10
(A)10	(T)10
(A)10	(T)10
(A)10	(T)10
(A)10	(T)10
(A)10	(T)10
(A)10	(T)10
(A)10	(T)10
(A)10	(T)10
(A)10	(T)10
(A)10	(T)10
(A)10	(T)10
(A)10	(T)10
(A)10	(T)10
(A)10	(T)10
(A)10	(T)10
(A)10	(T)10
(A)10	(T)10
(A)10	(T)10
(A)10	(T)10
(A)10	(T)10
(A)10	(T)10
(A)10	(T)10
(A)10	(T)10
(A)10	(T)10
(A)10	(T)10
(A)10	(T)10
(A)11	(T)10
(A)11	(T)10
(A)11	(T)10
(A)11	(T)10
(A)11	(T)10
(A)11	(T)10
(A)11	(T)10
(A)11	(T)10
(A)11	(T)10
(A)11	(T)10
(A)11	(T)10
(A)11	(T)10
(A)11	(T)10
(A)11	(T)10
(A)11	(T)10
(A)11	(T)10
(A)11	(T)10
(A)11	(T)10
(A)11	(T)10
(A)11	(T)10
(A)11	(T)10
(A)11	(T)10
(A)11	(T)10
(A)11	(T)10
(A)11	(T)10
(A)11	(T)10
(A)11	(T)10
(A)11	(T)10
(A)11	(T)10
(A)11	(T)10
(A)11	(T)10
(A)11	(T)10
(A)11	(T)10
(A)11	(T)10
(A)11	(T)10
(A)11	(T)10
(A)11	(T)10
(A)11	(T)10
(A)11	(T)10
(A)11	(T)10
(A)11	(T)10
(A)11	(T)10
(A)11	(T)10
(A)11	(T)10
(A)11	(T)10
(A)11	(T)10
(A)11	(T)10
(A)11	(T)10
(A)11	(T)10
(A)11	(T)10
(A)11	(T)10
(A)11	(T)10
(A)11	(T)10
(A)11	(T)10
(A)11	(T)10
(A)11	(T)10
(A)11	(T)10
(A)11	(T)10
(A)11	(T)10
(A)11	(T)10
(A)11	(T)10
(A)11	(T)10
(A)11	(T)10
(A)11	(T)10
(A)11	(T)10
(A)11	(T)10
(A)11	(T)10
(A)11	(T)10
(A)11	(T)10
(A)11	(T)10
(A)11	(T)10
(A)11	(T)10
(A)11	(T)10
(A)11	(T)10
(A)11	(T)10
(A)11	(T)10
(A)11	(T)10
(A)11	(T)10
(A)11	(T)10
(A)11	(T)10
(A)11	(T)10
(A)11	(T)10
(A)11	(T)10
(A)11	(T)10
(A)11	(T)10
(A)11	(T)10
(A)11	(T)10
(A)11	(T)10
(A)11	(T)10
(A)11	(T)10
(A)11	(T)10
(A)11	(T)10
(A)11	(T)10
(A)11	(T)10
(A)11	(T)10
(A)11	(T)10
(A)11	(T)10
(A)11	(T)10
(A)11	(T)10
(A)11	(T)10
(A)11	(T)10
(A)11	(T)10
(A)11	(T)10
(A)11	(T)10
(A)11	(T)10
(A)11	(T)10
(A)11	(T)10
(A)11	(T)10
(A)11	(T)10
(A)11	(T)10
(A)11	(T)10
(A)11	(T)10
(A)11	(T)10
(A)11	(T)10
(A)11	(T)10
(A)11	(T)10
(A)11	(T)10
(A)11	(T)10
(A)11	(T)10
(A)11	(T)10
(A)11	(T)10
(A)11	(T)10
(A)11	(T)10
(A)11	(T)10
(A)11	(T)10
(A)11	(T)10
(A)11	(T)10
(A)11	(T)10
(A)11	(T)10
(A)11	(T)10
(A)11	(T)10
(A)11	(T)10
(A)11	(T)10
(A)11	(T)10
(A)11	(T)10
(A)11	(T)10
(A)11	(T)10
(A)11	(T)10
(A)11	(T)10
(A)11	(T)10
(A)11	(T)10
(A)11	(T)10
(A)11	(T)10
(A)11	(T)10
(A)11	(T)10
(A)11	(T)10
(A)11	(T)10
(A)11	(T)10
(A)11	(T)10
(A)11	(T)10
(A)11	(T)10
(A)11	(T)10
(A)11	(T)10
(A)11	(T)10
(A)11	(T)10
(A)11	(T)10
(A)11	(T)10
(A)11	(T)10
(A)11	(T)10
(A)11	(T)10
(A)11	(T)10
(A)11	(T)10
(A)11	(T)10
(A)11	(T)10
(A)11	(T)10
(A)11	(T)10
(A)11	(T)10
(A)11	(T)10
(A)11	(T)10
(A)11	(T)10
(A)11	(T)10
(A)11	(T)10
(A)11	(T)10
(A)11	(T)10
(A)11	(T)10
(A)11	(T)10
(A)11	(T)10
(A)11	(T)10
(A)11	(T)10
(A)11	(T)10
(A)11	(T)11
(A)11	(T)11
(A)11	(T)11
(A)11	(T)11
(A)11	(T)11
(A)11	(T)11
(A)11	(T)11
(A)11	(T)11
(A)11	(T)11
(A)11	(T)11
(A)11	(T)11
(A)11	(T)11
(A)11	(T)11
(A)11	(T)11
(A)11	(T)11
(A)11	(T)11
(A)11	(T)11
(A)11	(T)11
(A)11	(T)11
(A)11	(T)11
(A)11	(T)11
(A)11	(T)11
(A)11	(T)11
(A)11	(T)11
(A)11	(T)11
(A)11	(T)11
(A)11	(T)11
(A)11	(T)11
(A)11	(T)11
(A)11	(T)11
(A)11	(T)11
(A)11	(T)11
(A)11	(T)11
(A)11	(T)11
(A)11	(T)11
(A)11	(T)11
(A)11	(T)11
(A)11	(T)11
(A)11	(T)11
(A)11	(T)11
(A)11	(T)11
(A)11	(T)11
(A)11	(T)11
(A)11	(T)11
(A)11	(T)11
(A)11	(T)11
(A)11	(T)11
(A)12	(T)11
(A)12	(T)11
(A)12	(T)11
(A)12	(T)11
(A)12	(T)11
(A)12	(T)11
(A)12	(T)11
(A)12	(T)11
(A)12	(T)11
(A)12	(T)11
(A)12	(T)11
(A)12	(T)11
(A)12	(T)11
(A)12	(T)11
(A)12	(T)11
(A)12	(T)11
(A)12	(T)11
(A)12	(T)11
(A)12	(T)11
(A)12	(T)11
(A)12	(T)11
(A)12	(T)11
(A)12	(T)11
(A)12	(T)11
(A)12	(T)11
(A)12	(T)11
(A)12	(T)11
(A)12	(T)11
(A)12	(T)11
(A)12	(T)11
(A)12	(T)11
(A)12	(T)11
(A)12	(T)11
(A)12	(T)11
(A)12	(T)11
(A)12	(T)11
(A)12	(T)11
(A)12	(T)11
(A)12	(T)11
(A)12	(T)11
(A)12	(T)11
(A)12	(T)11
(A)12	(T)11
(A)12	(T)11
(A)12	(T)11
(A)12	(T)11
(A)12	(T)11
(A)12	(T)11
(A)12	(T)11
(A)12	(T)11
(A)12	(T)11
(A)12	(T)11
(A)12	(T)11
(A)12	(T)11
(A)12	(T)11
(A)12	(T)11
(A)12	(T)11
(A)12	(T)11
(A)12	(T)11
(A)12	(T)11
(A)12	(T)11
(A)12	(T)11
(A)12	(T)11
(A)12	(T)11
(A)12	(T)11
(A)12	(T)11
(A)12	(T)11
(A)12	(T)11
(A)12	(T)11
(A)12	(T)11
(A)12	(T)11
(A)12	(T)11
(A)12	(T)11
(A)12	(T)11
(A)12	(T)11
(A)12	(T)11
(A)12	(T)11
(A)12	(T)11
(A)12	(T)11
(A)12	(T)11
(A)12	(T)11
(A)12	(T)11
(A)12	(T)11
(A)12	(T)11
(A)12	(T)11
(A)12	(T)11
(A)12	(T)11
(A)12	(T)11
(A)12	(T)11
(A)12	(T)11
(A)12	(T)11
(A)12	(T)11
(A)12	(T)11
(A)12	(T)11
(A)12	(T)11
(A)12	(T)11
(A)12	(T)11
(A)12	(T)11
(A)12	(T)11
(A)12	(T)11
(A)12	(T)11
(A)12	(T)11
(A)12	(T)11
(A)12	(T)11
(A)12	(T)11
(A)12	(T)11
(A)12	(T)11
(A)12	(T)11
(A)12	(T)11
(A)12	(T)11
(A)12	(T)11
(A)12	(T)11
(A)12	(T)11
(A)12	(T)11
(A)12	(T)11
(A)12	(T)11
(A)12	(T)11
(A)12	(T)11
(A)12	(T)11
(A)12	(T)11
(A)12	(T)11
(A)12	(T)11
(A)12	(T)11
(A)12	(T)11
(A)12	(T)11
(A)12	(T)11
(A)12	(T)11
(A)12	(T)11
(A)12	(T)11
(A)12	(T)11
(A)12	(T)11
(A)12	(T)11
(A)12	(T)11
(A)12	(T)11
(A)12	(T)11
(A)12	(T)11
(A)12	(T)11
(A)12	(T)12
(A)12	(T)12
(A)12	(T)12
(A)12	(T)12
(A)12	(T)12
(A)12	(T)12
(A)13	(T)12
(A)13	(T)12
(A)13	(T)12
(A)13	(T)12
(A)13	(T)12
(A)13	(T)12
(A)13	(T)12
(A)13	(T)12
(A)13	(T)12
(A)13	(T)12
(A)13	(T)12
(A)13	(T)12
(A)13	(T)12
(A)13	(T)12
(A)13	(T)12
(A)13	(T)12
(A)13	(T)12
(A)13	(T)12
(A)13	(T)12
(A)13	(T)12
(A)13	(T)12
(A)13	(T)12
(A)13	(T)12
(A)13	(T)12
(A)13	(T)12
(A)13	(T)12
(A)13	(T)12
(A)13	(T)12
(A)13	(T)12
(A)13	(T)12
(A)13	(T)12
(A)13	(T)12
(A)13	(T)12
(A)13	(T)12
(A)13	(T)12
(A)13	(T)12
(A)13	(T)12
(A)13	(T)12
(A)13	(T)12
(A)13	(T)12
(A)13	(T)12
(A)13	(T)12
(A)13	(T)12
(A)13	(T)12
(A)13	(T)12
(A)13	(T)12
(A)13	(T)12
(A)13	(T)12
(A)13	(T)12
(A)13	(T)12
(A)13	(T)12
(A)13	(T)12
(A)13	(T)12
(A)13	(T)12
(A)13	(T)12
(A)13	(T)12
(A)13	(T)12
(A)13	(T)12
(A)13	(T)12
(A)14	(T)12
(A)14	(T)13
(A)14	(T)13
(A)14	(T)13
(A)14	(T)13
(A)14	(T)13
(A)14	(T)13
(A)14	(T)13
(A)14	(T)13
(A)14	(T)13
(A)14	(T)13
(A)14	(T)13
(A)14	(T)13
(A)14	(T)13
(A)14	(T)13
(A)14	(T)13
(A)14	(T)13
(A)14	(T)13
(A)14	(T)13
(A)14	(T)13
(A)14	(T)13
(A)14	(T)13
(A)14	(T)13
(A)14	(T)13
(A)14	(T)13
(A)14	(T)13
(A)14	(T)13
(A)14	(T)13
(A)14	(T)13
(A)14	(T)13
(A)14	(T)13
(A)14	(T)13
(A)14	(T)13
(A)14	(T)14
(A)14	(T)14
(A)14	(T)14
(A)14	(T)14
(A)14	(T)14
(A)14	(T)14
(A)14	(T)14
(A)14	(T)14
(A)14	(T)14
(A)14	(T)14
(A)14	(T)14
(A)14	(T)14
(A)14	(T)14
(A)14	(T)14
(A)14	(T)14
(A)14	(T)14
(A)14	(T)14
(A)14	(T)14
(A)14	(T)14
(A)14	(T)14
(A)14	(T)14
(A)14	(T)15
(A)14	(T)15
(A)14	(T)16
(A)14	(T)16
(A)14	(T)16
(A)14	(T)16
(A)14	(T)19
(A)14
(A)14
(A)14
(A)14
(A)14
(A)14
(A)14
(A)14
(A)14
(A)14
(A)14
(A)14
(A)14
(A)14
(A)14
(A)14
(A)14
(A)14
(A)14
(A)15
(A)15
(A)15
(A)15
(A)15
(A)15
(A)15
(A)15
(A)15
(A)15
(A)15
(A)15
(A)15
(A)15
(A)15
(A)15
(A)15
(A)15
(A)15
(A)15
(A)15
(A)15
(A)15
(A)15
(A)15
(A)15
(A)15
(A)16
(A)16
(A)16
(A)16
(A)16
(A)16
(A)17
(A)17
(A)17
(A)17
(A)17
(A)17
(A)17
(A)18
(A)18
(A)18
(A)19
(A)19
(A)19
(A)19
(A)20
(A)20
(A)22
